# Supplementary material for: Butane-1,2,3,4-tetra­carb­oxy­lic acid–1,10-phenanthroline–water (1/2/2)
Source: Acta Crystallogr Sect E Struct Rep Online. 2011 Jun 11;67(Pt 7):o1626. doi: 10.1107/S1600536811021398 (PMC3151845; doi:10.1107/S1600536811021398)
Supplement: Supplementary file 1 [file e-67-o1626-sup1.cif]

##############################################################################
#                                                                            #
# This CIF contains the data in a paper accepted for publication in          #
# Acta Crystallographica Section E. It conforms to the requirements of       #
# Notes for Authors for Acta Crystallographica Section E, and has been       #
# peer reviewed under the auspices of the IUCr Commission on Journals.       #
#                                                                            #
# Full details of the Crystallographic Information File format               #
# are given in the paper "The Crystallographic Information File (CIF):       #
# a New Standard Archive File for Crystallography" by S. R. Hall, F. H.      #
# Allen and I. D. Brown [Acta Cryst. (1991), A47, 655-685].                  #
#                                                                            #
# The current version of the core CIF dictionary is obtainable from          #
# ftp://ftp.iucr.org/pub/cif_core.dic.                                       #
#                                                                            #
# Software is freely available for graphical display of the structure(s)     #
# in this CIF. For information consult the CIF software page                 #
# http://www.iucr.org/resources/cif/software.                                #
#                                                                            #
# This file may be used for bona fide research purposes within the           #
# scientific community so long as proper attribution is given to the journal # 
# article from which it was obtained.                                        #
#                                                                            #
##############################################################################
data_global
_audit_creation_method     'form.cif (version 2.0)'
_journal_data_validation_number     ?
_journal_date_recd_electronic     2011-06-01
_journal_date_accepted     2011-06-03
_journal_name_full     'Acta Crystallographica, Section E'
_journal_year     2011
_journal_volume     67
_journal_issue      7
_journal_page_first     o1626
_journal_page_last     o1626
_journal_paper_category     QO
_journal_coeditor_code     SJ5157
_publ_contact_author_name     'Hong-Lin Zhu'
_publ_contact_author_address
;
      State Key Lab. Base of Novel Functional Materials and
   Preparation Science
   Center of Applied Solid State Chemistry Research
   Ningbo University
   Ningbo, Zhejiang
   315211, People's Republic of China
;
_publ_contact_author_email     'zhuhonglin1@nbu.edu.cn'
_publ_contact_author_fax     '86 574 87600791'
_publ_contact_author_phone     '86 574 87600791'
_publ_section_title
;
Butane-1,2,3,4-tetracarboxylic acid--1,10-phenanthroline--water (1/2/2)
;
loop_
    _publ_author_name
    _publ_author_footnote
    _publ_author_address
    'Hong-lin Zhu' ?
;
   Center of Applied Solid State Chemistry Research
   Ningbo University
   Ningbo, Zhejiang 315211, People's Republic of China
;
data_I
_audit_creation_method     SHELXL-97
_chemical_name_systematic
;
Butane-1,2,3,4-tetracarboxylic acid--1,10-phenanthroline--water (1/2/2)
;
_chemical_name_common     ?
_chemical_formula_moiety     '2(C12 H8 N2), C8 H10 O8, 2(H2 O1)'
_chemical_formula_sum     'C32 H30 N4 O10'
_chemical_formula_iupac     '2C12 H8 N2, C8 H10 O8, 2H2 O1'
_chemical_formula_weight     630.60
_chemical_melting_point     ?
_symmetry_cell_setting     triclinic
_symmetry_space_group_name_H-M     'P -1'
_symmetry_space_group_name_Hall     '-P 1'
loop_
    _symmetry_equiv_pos_as_xyz
    'x, y, z'
    '-x, -y, -z'
_cell_length_a     7.9472(16)
_cell_length_b     9.884(2)
_cell_length_c     10.628(2)
_cell_angle_alpha     84.37(3)
_cell_angle_beta     70.12(3)
_cell_angle_gamma     72.72(3)
_cell_volume     749.7(3)
_cell_formula_units_Z     1
_cell_measurement_reflns_used     4546
_cell_measurement_theta_min     3.05
_cell_measurement_theta_max     27.47
_cell_measurement_temperature     293(2)
_exptl_crystal_description     block
_exptl_crystal_colour     colorless
_exptl_crystal_size_max     0.58
_exptl_crystal_size_mid     0.34
_exptl_crystal_size_min     0.10
_exptl_crystal_density_diffrn     1.397
_exptl_crystal_density_meas     ?
_exptl_crystal_density_method     'not measured'
_exptl_crystal_F_000     330
_exptl_absorpt_coefficient_mu     0.105
_exptl_absorpt_correction_type     multi-scan
_exptl_absorpt_process_details     '(ABSCOR; Higashi, 1995)'
_exptl_absorpt_correction_T_min     0.950
_exptl_absorpt_correction_T_max     0.990
_exptl_special_details
;
;
_diffrn_ambient_temperature     293(2)
_diffrn_radiation_type     MoK\a
_diffrn_radiation_wavelength     0.71073
_diffrn_radiation_source     'fine-focus sealed tube'
_diffrn_radiation_monochromator     graphite
_diffrn_measurement_device_type     'Rigaku R-AXIS RAPID'
_diffrn_measurement_method     \w
_diffrn_detector_area_resol_mean     ?
_diffrn_reflns_number     7400
_diffrn_reflns_av_R_equivalents     0.0235
_diffrn_reflns_av_sigmaI/netI     0.0310
_diffrn_reflns_theta_min     3.05
_diffrn_reflns_theta_max     27.47
_diffrn_reflns_theta_full     27.47
_diffrn_measured_fraction_theta_max     0.989
_diffrn_measured_fraction_theta_full     0.989
_diffrn_reflns_limit_h_min     -10
_diffrn_reflns_limit_h_max     10
_diffrn_reflns_limit_k_min     -12
_diffrn_reflns_limit_k_max     12
_diffrn_reflns_limit_l_min     -13
_diffrn_reflns_limit_l_max     13
_diffrn_standards_number     0
_diffrn_standards_interval_count     ?
_diffrn_standards_interval_time     ?
_diffrn_standards_decay_%     ?
_refine_special_details
;
Refinement of <i>F</i>^2^ against ALL reflections. The weighted <i>R</i>-factor
<i>wR</i> and goodness of fit <i>S</i> are based on <i>F</i>^2^, conventional
<i>R</i>-factors <i>R</i> are based on <i>F</i>, with <i>F</i> set to zero for
negative <i>F</i>^2^. The threshold expression of <i>F</i>^2^ >
\s(<i>F</i>^2^) is used only for calculating <i>R</i>-factors(gt) <i>etc</i>.
and is not relevant to the choice of reflections for refinement.
<i>R</i>-factors based on <i>F</i>^2^ are statistically about twice as large
as those based on <i>F</i>, and <i>R</i>- factors based on ALL data will be
even larger.
;
_reflns_number_total     3396
_reflns_number_gt     1960
_reflns_threshold_expression     I>2\s(I)
_refine_ls_structure_factor_coef     Fsqd
_refine_ls_matrix_type     full
_refine_ls_R_factor_all     0.1020
_refine_ls_R_factor_gt     0.0484
_refine_ls_wR_factor_gt     0.1181
_refine_ls_wR_factor_ref     0.1876
_refine_ls_goodness_of_fit_ref     1.173
_refine_ls_restrained_S_all     1.173
_refine_ls_number_reflns     3396
_refine_ls_number_parameters     208
_refine_ls_number_restraints     0
_refine_ls_hydrogen_treatment     constr
_refine_ls_weighting_scheme     calc
_refine_ls_weighting_details
         'calc w=1/[\s^2^(Fo^2^)+(0.0607P)^2^+0.4694P] where P=(Fo^2^+2Fc^2^)/3'
_atom_sites_solution_hydrogens     geom
_atom_sites_solution_primary     direct
_atom_sites_solution_secondary     difmap
_refine_ls_shift/su_max     0.000
_refine_ls_shift/su_mean     0.000
_refine_diff_density_max     0.299
_refine_diff_density_min     -0.340
_refine_ls_extinction_method     none
_refine_ls_extinction_coef     ?
loop_
    _atom_type_symbol
    _atom_type_description
    _atom_type_scat_dispersion_real
    _atom_type_scat_dispersion_imag
    _atom_type_scat_source
    'C' 'C' 0.0033 0.0016
                         'International Tables Vol C Tables 4.2.6.8 and 6.1.1.4'
    'H' 'H' 0.0000 0.0000
                         'International Tables Vol C Tables 4.2.6.8 and 6.1.1.4'
    'N' 'N' 0.0061 0.0033
                         'International Tables Vol C Tables 4.2.6.8 and 6.1.1.4'
    'O' 'O' 0.0106 0.0060
                         'International Tables Vol C Tables 4.2.6.8 and 6.1.1.4'
_computing_data_collection     'RAPID-AUTO (Rigaku, 1998)'
_computing_cell_refinement     'RAPID-AUTO (Rigaku, 1998)'
_computing_data_reduction     'CrystalStructure (Rigaku/MSC, 2004)'
_computing_structure_solution     'SHELXS97 (Sheldrick, 2008)'
_computing_structure_refinement     'SHELXL97 (Sheldrick, 2008)'
_computing_molecular_graphics     'SHELXTL (Sheldrick, 2008)'
_computing_publication_material     'SHELXL97 (Sheldrick, 2008)'
loop_
    _atom_site_type_symbol
    _atom_site_label
    _atom_site_fract_x
    _atom_site_fract_y
    _atom_site_fract_z
    _atom_site_U_iso_or_equiv
    _atom_site_adp_type
    _atom_site_calc_flag
    _atom_site_refinement_flags
    _atom_site_occupancy
    _atom_site_symmetry_multiplicity
    _atom_site_disorder_assembly
    _atom_site_disorder_group
    O O1 -0.5184(3) 0.7050(2) 0.4404(3) 0.0745(7) Uani d . 1 1 . .
    H H1A -0.5899 0.7919 0.4447 0.089 Uiso d . 1 1 . .
    O O2 -0.3498(3) 0.8187(2) 0.4902(3) 0.0734(7) Uani d . 1 1 . .
    C C1 -0.3757(4) 0.7102(3) 0.4718(3) 0.0434(6) Uani d . 1 1 . .
    C C2 -0.2475(4) 0.5669(3) 0.4825(3) 0.0484(6) Uani d . 1 1 . .
    H H2A -0.2240 0.5103 0.4055 0.058 Uiso calc R 1 1 . .
    H H2B -0.3086 0.5200 0.5619 0.058 Uiso calc R 1 1 . .
    C C3 -0.0619(3) 0.5737(2) 0.4898(2) 0.0389(5) Uani d . 1 1 . .
    H H3A -0.0862 0.6351 0.5647 0.047 Uiso calc R 1 1 . .
    C C4 0.0425(4) 0.6356(2) 0.3614(2) 0.0408(5) Uani d . 1 1 . .
    O O3 0.0605(3) 0.5952(2) 0.25216(19) 0.0652(6) Uani d . 1 1 . .
    O O4 0.1121(3) 0.73303(19) 0.37990(18) 0.0532(5) Uani d . 1 1 . .
    H H4A 0.1639 0.7706 0.3054 0.064 Uiso d . 1 1 . .
    N N1 0.0963(3) 1.0528(2) 0.2323(2) 0.0514(6) Uani d . 1 1 . .
    C C5 -0.0353(5) 1.1744(3) 0.2717(3) 0.0613(8) Uani d . 1 1 . .
    H H5A -0.0890 1.1934 0.3629 0.074 Uiso calc R 1 1 . .
    C C6 -0.0969(5) 1.2746(3) 0.1844(4) 0.0705(9) Uani d . 1 1 . .
    H H6A -0.1915 1.3571 0.2170 0.085 Uiso calc R 1 1 . .
    C C7 -0.0175(5) 1.2505(3) 0.0505(3) 0.0677(9) Uani d . 1 1 . .
    H H7A -0.0565 1.3168 -0.0096 0.081 Uiso calc R 1 1 . .
    C C8 0.1230(4) 1.1255(3) 0.0040(3) 0.0546(7) Uani d . 1 1 . .
    C C9 0.2172(5) 1.0959(4) -0.1356(3) 0.0696(9) Uani d . 1 1 . .
    H H9A 0.1810 1.1599 -0.1982 0.084 Uiso calc R 1 1 . .
    C C10 0.3561(6) 0.9781(4) -0.1774(3) 0.0734(10) Uani d . 1 1 . .
    H H10A 0.4185 0.9633 -0.2687 0.088 Uiso calc R 1 1 . .
    C C11 0.4106(4) 0.8744(3) -0.0853(3) 0.0571(7) Uani d . 1 1 . .
    C C12 0.5552(5) 0.7492(4) -0.1252(4) 0.0746(10) Uani d . 1 1 . .
    H H12A 0.6236 0.7328 -0.2154 0.089 Uiso calc R 1 1 . .
    C C13 0.5961(5) 0.6515(4) -0.0328(4) 0.0777(10) Uani d . 1 1 . .
    H H13A 0.6935 0.5690 -0.0586 0.093 Uiso calc R 1 1 . .
    C C14 0.4888(5) 0.6777(3) 0.1014(4) 0.0709(9) Uani d . 1 1 . .
    H H14A 0.5149 0.6093 0.1639 0.085 Uiso calc R 1 1 . .
    C C15 0.3153(4) 0.8952(3) 0.0537(3) 0.0466(6) Uani d . 1 1 . .
    C C16 0.1741(4) 1.0267(3) 0.0985(2) 0.0449(6) Uani d . 1 1 . .
    N N2 0.3519(3) 0.7946(2) 0.1444(2) 0.0552(6) Uani d . 1 1 . .
    O O5 0.2570(3) 0.9523(2) 0.4390(2) 0.0597(6) Uani d . 1 1 . .
    H H5B 0.2932 1.0275 0.4404 0.072 Uiso d . 1 1 . .
    H H5C 0.1736 0.9754 0.4011 0.072 Uiso d . 1 1 . .
loop_
    _atom_site_aniso_label
    _atom_site_aniso_U_11
    _atom_site_aniso_U_22
    _atom_site_aniso_U_33
    _atom_site_aniso_U_12
    _atom_site_aniso_U_13
    _atom_site_aniso_U_23
    O1 0.0631(13) 0.0483(11) 0.131(2) -0.0092(10) -0.0622(14) 0.0059(12)
    O2 0.0697(14) 0.0409(11) 0.124(2) -0.0077(10) -0.0544(14) -0.0078(11)
    C1 0.0420(13) 0.0434(13) 0.0460(14) -0.0107(11) -0.0188(11) 0.0070(11)
    C2 0.0450(14) 0.0369(12) 0.0677(17) -0.0104(11) -0.0269(13) 0.0080(12)
    C3 0.0394(12) 0.0340(11) 0.0442(13) -0.0094(10) -0.0166(10) 0.0046(10)
    C4 0.0475(14) 0.0363(12) 0.0392(13) -0.0102(10) -0.0178(11) 0.0053(10)
    O3 0.0941(17) 0.0659(13) 0.0441(11) -0.0352(12) -0.0239(11) 0.0055(9)
    O4 0.0683(13) 0.0509(11) 0.0502(11) -0.0332(10) -0.0205(9) 0.0110(8)
    N1 0.0597(14) 0.0524(13) 0.0431(12) -0.0176(11) -0.0171(11) 0.0022(10)
    C5 0.068(2) 0.0575(17) 0.0536(17) -0.0092(15) -0.0186(15) -0.0078(14)
    C6 0.077(2) 0.0546(17) 0.080(2) -0.0035(16) -0.0384(19) -0.0002(16)
    C7 0.082(2) 0.0611(19) 0.070(2) -0.0191(17) -0.0424(19) 0.0141(16)
    C8 0.0687(18) 0.0576(16) 0.0503(16) -0.0299(15) -0.0282(14) 0.0125(13)
    C9 0.093(3) 0.083(2) 0.0443(16) -0.041(2) -0.0266(17) 0.0164(16)
    C10 0.091(3) 0.096(3) 0.0380(15) -0.048(2) -0.0102(16) 0.0071(17)
    C11 0.0575(17) 0.0677(18) 0.0488(16) -0.0326(15) -0.0060(13) -0.0067(14)
    C12 0.066(2) 0.086(2) 0.066(2) -0.0365(19) 0.0029(17) -0.0179(19)
    C13 0.058(2) 0.064(2) 0.098(3) -0.0149(16) -0.0048(19) -0.025(2)
    C14 0.068(2) 0.0519(17) 0.082(2) -0.0128(15) -0.0131(18) -0.0047(16)
    C15 0.0533(15) 0.0488(14) 0.0434(14) -0.0281(12) -0.0121(12) 0.0034(11)
    C16 0.0548(15) 0.0496(14) 0.0382(13) -0.0246(12) -0.0179(11) 0.0054(11)
    N2 0.0594(15) 0.0461(12) 0.0576(14) -0.0170(11) -0.0144(12) 0.0017(11)
    O5 0.0634(13) 0.0495(11) 0.0780(14) -0.0128(9) -0.0418(11) 0.0047(10)
_geom_special_details
;
All e.s.d.'s (except the e.s.d. in the dihedral angle between two l.s. planes)
are estimated using the full covariance matrix. The cell e.s.d.'s are taken
into account individually in the estimation of e.s.d.'s in distances, angles
and torsion angles; correlations between e.s.d.'s in cell parameters are only
used when they are defined by crystal symmetry. An approximate (isotropic)
treatment of cell e.s.d.'s is used for estimating e.s.d.'s involving l.s.
planes.
;
loop_
    _geom_bond_atom_site_label_1
    _geom_bond_atom_site_label_2
    _geom_bond_site_symmetry_2
    _geom_bond_distance
    _geom_bond_publ_flag
    O1 C1 . 1.302(3) ?
    O1 H1A . 0.8734 ?
    O2 C1 . 1.196(3) ?
    C1 C2 . 1.499(3) ?
    C2 C3 . 1.525(3) ?
    C2 H2A . 0.9700 ?
    C2 H2B . 0.9700 ?
    C3 C4 . 1.514(3) ?
    C3 C3 2_566 1.540(4) ?
    C3 H3A . 0.9800 ?
    C4 O3 . 1.214(3) ?
    C4 O4 . 1.303(3) ?
    O4 H4A . 0.8635 ?
    N1 C5 . 1.330(4) ?
    N1 C16 . 1.361(3) ?
    C5 C6 . 1.387(4) ?
    C5 H5A . 0.9300 ?
    C6 C7 . 1.359(5) ?
    C6 H6A . 0.9300 ?
    C7 C8 . 1.393(4) ?
    C7 H7A . 0.9300 ?
    C8 C16 . 1.406(4) ?
    C8 C9 . 1.431(4) ?
    C9 C10 . 1.333(5) ?
    C9 H9A . 0.9300 ?
    C10 C11 . 1.423(5) ?
    C10 H10A . 0.9300 ?
    C11 C12 . 1.399(5) ?
    C11 C15 . 1.416(4) ?
    C12 C13 . 1.359(5) ?
    C12 H12A . 0.9300 ?
    C13 C14 . 1.393(5) ?
    C13 H13A . 0.9300 ?
    C14 N2 . 1.321(4) ?
    C14 H14A . 0.9300 ?
    C15 N2 . 1.354(4) ?
    C15 C16 . 1.438(4) ?
    O5 H5B . 0.8756 ?
    O5 H5C . 0.8533 ?
loop_
    _geom_contact_atom_site_label_1
    _geom_contact_atom_site_label_2
    _geom_contact_distance
    _geom_contact_site_symmetry_1
    _geom_contact_site_symmetry_2
    _geom_contact_publ_flag
    Cg1 Cg3 3.672(2) . 2_575 y
    Cg2 Cg3 3.708(2) . 2_675 y
loop_
    _geom_angle_atom_site_label_1
    _geom_angle_atom_site_label_2
    _geom_angle_atom_site_label_3
    _geom_angle_site_symmetry_1
    _geom_angle_site_symmetry_3
    _geom_angle
    _geom_angle_publ_flag
    C1 O1 H1A . . 106.5 ?
    O2 C1 O1 . . 123.2(2) ?
    O2 C1 C2 . . 123.5(2) ?
    O1 C1 C2 . . 113.4(2) ?
    C1 C2 C3 . . 112.9(2) ?
    C1 C2 H2A . . 109.0 ?
    C3 C2 H2A . . 109.0 ?
    C1 C2 H2B . . 109.0 ?
    C3 C2 H2B . . 109.0 ?
    H2A C2 H2B . . 107.8 ?
    C4 C3 C2 . . 109.7(2) ?
    C4 C3 C3 . 2_566 108.5(2) ?
    C2 C3 C3 . 2_566 112.0(2) ?
    C4 C3 H3A . . 108.9 ?
    C2 C3 H3A . . 108.9 ?
    C3 C3 H3A 2_566 . 108.9 ?
    O3 C4 O4 . . 124.0(2) ?
    O3 C4 C3 . . 122.1(2) ?
    O4 C4 C3 . . 113.9(2) ?
    C4 O4 H4A . . 111.9 ?
    C5 N1 C16 . . 117.5(2) ?
    N1 C5 C6 . . 123.7(3) ?
    N1 C5 H5A . . 118.1 ?
    C6 C5 H5A . . 118.1 ?
    C7 C6 C5 . . 119.1(3) ?
    C7 C6 H6A . . 120.4 ?
    C5 C6 H6A . . 120.4 ?
    C6 C7 C8 . . 119.4(3) ?
    C6 C7 H7A . . 120.3 ?
    C8 C7 H7A . . 120.3 ?
    C7 C8 C16 . . 118.4(3) ?
    C7 C8 C9 . . 122.2(3) ?
    C16 C8 C9 . . 119.4(3) ?
    C10 C9 C8 . . 121.1(3) ?
    C10 C9 H9A . . 119.5 ?
    C8 C9 H9A . . 119.5 ?
    C9 C10 C11 . . 121.3(3) ?
    C9 C10 H10A . . 119.4 ?
    C11 C10 H10A . . 119.4 ?
    C12 C11 C15 . . 117.1(3) ?
    C12 C11 C10 . . 123.0(3) ?
    C15 C11 C10 . . 119.8(3) ?
    C13 C12 C11 . . 120.3(3) ?
    C13 C12 H12A . . 119.8 ?
    C11 C12 H12A . . 119.8 ?
    C12 C13 C14 . . 118.6(3) ?
    C12 C13 H13A . . 120.7 ?
    C14 C13 H13A . . 120.7 ?
    N2 C14 C13 . . 123.5(4) ?
    N2 C14 H14A . . 118.2 ?
    C13 C14 H14A . . 118.2 ?
    N2 C15 C11 . . 122.0(3) ?
    N2 C15 C16 . . 119.6(2) ?
    C11 C15 C16 . . 118.5(3) ?
    N1 C16 C8 . . 121.9(3) ?
    N1 C16 C15 . . 118.4(2) ?
    C8 C16 C15 . . 119.7(2) ?
    C14 N2 C15 . . 118.3(3) ?
    H5B O5 H5C . . 107.6 ?
loop_
    _geom_hbond_atom_site_label_D
    _geom_hbond_atom_site_label_H
    _geom_hbond_atom_site_label_A
    _geom_hbond_site_symmetry_D
    _geom_hbond_site_symmetry_H
    _geom_hbond_site_symmetry_A
    _geom_hbond_distance_DH
    _geom_hbond_distance_HA
    _geom_hbond_distance_DA
    _geom_hbond_angle_DHA
    _geom_hbond_publ_flag
    O1 H1A O5 . . 1_455 0.87 1.70 2.565(3) 172 y
    O4 H4A N2 . . 1_555 0.86 1.90 2.723(3) 159 y
    O5 H5B O2 . . 2_576 0.88 1.98 2.817(3) 160 y
    O5 H5C N1 . . 1_555 0.85 2.09 2.858(3) 149 y
