# Supplementary material for: Butane-1,2,3,4-tetra­carb­oxy­lic acid–1,10-phenanthroline–water (1/2/2)
Source: Acta Crystallogr Sect E Struct Rep Online. 2011 Jun 11;67(Pt 7):o1626. doi: 10.1107/S1600536811021398 (PMC3151845; doi:10.1107/S1600536811021398)
Supplement: Supplementary file 2 [file e-67-o1626-Isup2.hkl]

# 
# h,k,l, Fc-squared, Fo-squared, sigma(Fo-squared) and status flag 
# 
data_I
_shelx_title ' tref in P-1' 
_shelx_refln_list_code          4 
_shelx_F_calc_maximum      116.90 
_exptl_crystal_F_000       330.00 
_reflns_d_resolution_high  0.7704 
 
loop_ 
 _symmetry_equiv_pos_as_xyz 
 'x, y, z' 
 '-x, -y, -z' 
 
_cell_length_a     7.9472 
_cell_length_b     9.8840 
_cell_length_c    10.6283 
_cell_angle_alpha  84.370 
_cell_angle_beta   70.117 
_cell_angle_gamma  72.722 
 
_shelx_F_squared_multiplier     1.000 
 
loop_ 
 _refln_index_h 
 _refln_index_k 
 _refln_index_l 
 _refln_F_squared_calc 
 _refln_F_squared_meas 
 _refln_F_squared_sigma 
 _refln_observed_status 
   2   0   0      801.17      731.44      7.03 o 
   3   0   0      176.58      185.78      2.37 o 
   4   0   0       86.85       85.48      1.98 o 
   5   0   0       37.16       36.26      1.36 o 
   6   0   0       13.30       10.28      1.14 o 
   7   0   0       34.72       44.58      2.08 o 
   8   0   0        3.46       -0.01      0.71 o 
   9   0   0        1.34       -0.43      1.46 o 
  -9   1   0        1.24        0.05      1.01 o 
  -8   1   0        0.02       -0.28      1.56 o 
  -7   1   0        1.97        4.06      1.23 o 
  -6   1   0       28.30       32.04      1.90 o 
  -5   1   0       31.39       35.11      1.33 o 
  -4   1   0      506.61      551.72      6.63 o 
  -3   1   0      131.39      120.27      1.88 o 
  -2   1   0     3516.88     3614.19     41.93 o 
  -1   1   0      180.58      171.06      1.50 o 
   1   1   0       30.94       36.86      0.44 o 
   2   1   0      185.68      213.29     27.95 o 
   3   1   0      240.61      202.83      2.48 o 
   4   1   0        4.35        4.67      0.71 o 
   5   1   0       69.27       79.65      1.79 o 
   6   1   0        2.64        2.98      1.14 o 
   7   1   0       47.16       53.78      2.25 o 
   8   1   0        0.14       -0.03      0.99 o 
   9   1   0        6.40        0.17      1.04 o 
  -8   2   0       16.83       22.56      3.04 o 
  -7   2   0       13.98       16.28      1.84 o 
  -6   2   0       55.81       60.29      2.49 o 
  -5   2   0        1.64        1.41      1.14 o 
  -4   2   0       84.05       75.25      2.28 o 
  -3   2   0       34.09       29.48      1.24 o 
  -2   2   0       22.28       16.12      0.74 o 
  -1   2   0      246.20      239.67      5.30 o 
   0   2   0     1145.65      996.12      6.50 o 
   1   2   0      994.75      902.88      7.10 o 
   2   2   0    10571.33    10721.59    149.44 o 
   3   2   0      134.77      135.79      4.47 o 
   4   2   0       86.91       97.68      1.84 o 
   5   2   0       12.49       13.25      0.94 o 
   6   2   0       10.54        9.79      1.31 o 
   7   2   0        6.12        6.99      1.27 o 
   8   2   0        0.04       -0.45      0.97 o 
   9   2   0        5.91        0.00      1.20 o 
  -8   3   0        1.10        0.83      1.66 o 
  -7   3   0        5.09       -0.09      1.11 o 
  -6   3   0        9.06       14.83      1.93 o 
  -5   3   0        3.47        4.51      1.20 o 
  -4   3   0       34.04       35.92      1.66 o 
  -3   3   0       65.86       73.40      1.93 o 
  -2   3   0     2050.40     2119.31     33.80 o 
  -1   3   0       94.75       94.45      2.62 o 
   0   3   0      668.44      595.06      3.96 o 
   1   3   0      419.96      355.29      2.66 o 
   2   3   0      815.99      778.22      7.62 o 
   3   3   0      847.39      800.43     14.60 o 
   4   3   0       27.82       28.20      0.94 o 
   5   3   0        3.16        2.77      0.68 o 
   6   3   0        2.56        3.15      1.09 o 
   7   3   0        3.32        3.13      1.07 o 
   8   3   0       23.01       31.39      2.17 o 
   9   3   0       10.46        0.09      1.01 o 
  -7   4   0        0.38        0.55      2.21 o 
  -6   4   0       20.60       19.52      3.50 o 
  -4   4   0       19.37       22.19      1.57 o 
  -3   4   0        8.18       11.29      0.74 o 
  -2   4   0        2.59        2.93      0.35 o 
  -1   4   0      199.12      192.71      2.54 o 
   0   4   0       43.89       34.85      0.44 o 
   1   4   0       36.65       39.86      0.52 o 
   2   4   0      102.69      108.97      1.19 o 
   3   4   0      472.60      443.45     11.83 o 
   4   4   0        0.52        0.07      0.32 o 
   5   4   0       16.02       21.67      2.12 o 
   6   4   0        7.50       10.94      1.14 o 
   7   4   0        0.00        0.06      0.62 o 
   8   4   0        1.86       -0.05      0.68 o 
   9   4   0        9.25        0.19      1.07 o 
  -7   5   0        1.26        1.11      2.67 o 
  -6   5   0        4.62        2.44      2.76 o 
  -5   5   0       62.97       65.60      1.93 o 
  -4   5   0        0.29        0.63      0.51 o 
  -3   5   0      194.73      212.43      2.42 o 
  -2   5   0        0.04        0.23      0.35 o 
  -1   5   0       73.91       84.30      1.57 o 
   0   5   0        1.43        2.55      0.26 o 
   1   5   0      459.12      439.23      5.01 o 
   2   5   0       30.66       36.26      0.73 o 
   3   5   0      369.46      366.64      4.64 o 
   4   5   0        1.48        3.78      0.98 o 
   5   5   0       11.34       12.86      1.16 o 
   6   5   0        7.71        7.42      1.34 o 
   7   5   0       75.58       87.69      3.04 o 
   8   5   0       16.87        0.14      1.36 o 
   9   5   0        0.25        0.03      0.96 o 
  -6   6   0        0.00        0.41      0.64 o 
  -5   6   0        0.28        0.00      0.38 o 
  -4   6   0       21.58       18.09      1.05 o 
  -3   6   0       33.41       42.15      1.15 o 
  -2   6   0        8.29        8.08      0.57 o 
  -1   6   0      344.61      340.96      3.97 o 
   0   6   0       83.66       92.58      1.08 o 
   1   6   0      144.71      143.30      1.67 o 
   2   6   0       13.02       16.55      0.96 o 
   3   6   0       47.57       47.16      1.04 o 
   4   6   0       13.97       16.05      0.88 o 
   5   6   0       92.13       87.11      1.82 o 
   6   6   0      290.01      329.64      5.31 o 
   7   6   0        4.01        5.31      1.24 o 
   8   6   0        2.99        0.00      0.85 o 
   9   6   0        6.01        0.06      1.16 o 
  -6   7   0        0.12        0.37      0.94 o 
  -5   7   0       17.44       21.11      1.27 o 
  -4   7   0        6.11        4.04      2.07 o 
  -3   7   0        0.08        0.39      0.44 o 
  -2   7   0       24.12       28.33      1.20 o 
  -1   7   0       40.68       40.42      1.37 o 
   0   7   0       89.76       86.81      1.41 o 
   1   7   0       15.61       14.59      0.53 o 
   2   7   0        2.85        2.48      0.48 o 
   3   7   0      242.45      250.24      3.74 o 
   4   7   0      112.92      105.53      2.84 o 
   5   7   0        2.69        3.26      0.68 o 
   6   7   0        9.68       10.15      1.17 o 
   7   7   0        0.70        0.53      0.81 o 
   8   7   0        0.05        0.17      0.92 o 
   9   7   0        3.80       -0.10      1.06 o 
  -5   8   0        0.34        0.77      1.10 o 
  -4   8   0        0.49        0.49      0.60 o 
  -3   8   0        1.60        0.44      0.56 o 
  -2   8   0        1.33        1.08      0.68 o 
  -1   8   0       32.55       31.74      1.41 o 
   0   8   0       27.81       25.27      0.91 o 
   1   8   0       30.22       31.99      0.88 o 
   2   8   0       84.51       84.63      1.41 o 
   3   8   0        0.03       -0.02      0.28 o 
   4   8   0       44.49       42.81      1.20 o 
   5   8   0       77.93       80.28      1.96 o 
   6   8   0        3.06        2.61      1.36 o 
   7   8   0        5.33        5.07      2.13 o 
   8   8   0        7.55        7.91      2.72 o 
  -4   9   0        2.00        3.80      1.01 o 
  -3   9   0        0.44        0.66      0.68 o 
  -2   9   0        5.04        6.15      1.00 o 
  -1   9   0       34.04       41.25      2.16 o 
   0   9   0       15.15       19.57      1.28 o 
   1   9   0        8.48        6.94      0.77 o 
   2   9   0       13.80       14.47      0.89 o 
   3   9   0        0.42        0.52      0.46 o 
   4   9   0       37.16       39.69      1.28 o 
   5   9   0       25.50       29.10      1.33 o 
   6   9   0       40.42       46.92      1.98 o 
   7   9   0        4.77        3.28      2.64 o 
   8   9   0        1.62        0.81      1.33 o 
  -3  10   0        2.87        4.23      1.02 o 
  -2  10   0       45.11       59.64      1.81 o 
  -1  10   0       11.38       14.58      1.29 o 
   0  10   0        0.03        0.70      0.52 o 
   1  10   0       49.62       52.24      1.40 o 
   2  10   0      136.15      140.58      2.73 o 
   3  10   0        0.16        0.23      0.46 o 
   4  10   0       10.06       11.06      1.16 o 
   5  10   0       16.66       21.63      1.52 o 
   6  10   0       42.78       48.47      2.15 o 
   7  10   0       10.98        8.78      3.55 o 
  -2  11   0        2.48        3.02      0.96 o 
  -1  11   0        1.22        1.68      0.98 o 
   0  11   0        2.49        2.58      1.11 o 
   1  11   0        7.67        6.26      1.06 o 
   2  11   0       12.21       12.46      1.45 o 
   3  11   0       20.01       18.57      1.37 o 
   4  11   0        0.24        0.20      0.64 o 
   5  11   0       11.69       13.38      1.34 o 
   6  11   0        2.92        3.00      1.46 o 
   7  11   0        0.04        0.23      1.08 o 
   0  12   0        2.58        3.50      1.38 o 
   1  12   0        0.21        0.08      0.84 o 
   2  12   0        6.73        8.24      2.51 o 
   3  12   0        6.20        4.36      2.21 o 
   4  12   0       26.08       25.36      6.76 o 
   5  12   0        3.45        5.78      1.77 o 
  -5 -12   1        6.24        7.94      1.40 o 
  -4 -12   1       26.59       30.38      1.93 o 
  -3 -12   1        2.29        2.05      0.95 o 
  -2 -12   1        0.98        0.89      0.88 o 
  -1 -12   1        2.14        1.50      1.20 o 
   0 -12   1        0.05       -0.18      1.57 o 
  -6 -11   1        2.55        3.03      1.14 o 
  -5 -11   1        8.79        9.70      1.55 o 
  -4 -11   1        6.93        5.67      1.07 o 
  -3 -11   1        0.06       -0.08      0.55 o 
  -2 -11   1       99.60      106.30      2.48 o 
  -1 -11   1        0.47        0.78      0.78 o 
   0 -11   1       14.73       17.42      1.41 o 
   1 -11   1        4.12        5.71      2.49 o 
   2 -11   1        2.69        5.04      1.26 o 
  -7 -10   1        2.10        1.29      1.03 o 
  -6 -10   1        0.87        1.24      1.04 o 
  -5 -10   1        7.23       10.71      1.66 o 
  -4 -10   1        9.22        8.83      1.03 o 
  -3 -10   1        1.48        1.42      0.79 o 
  -2 -10   1       58.89       62.98      1.83 o 
  -1 -10   1        2.18        1.67      0.72 o 
   0 -10   1        0.18        0.19      0.64 o 
   1 -10   1        6.68        8.29      2.39 o 
   2 -10   1       15.89       20.63      1.30 o 
   3 -10   1        0.29        0.86      0.80 o 
  -8  -9   1        1.24        0.89      1.19 o 
  -7  -9   1        1.08        1.62      1.13 o 
  -6  -9   1        9.84        8.14      3.12 o 
  -5  -9   1        1.21        1.45      0.88 o 
  -4  -9   1       65.13       68.36      1.74 o 
  -3  -9   1       13.44       13.04      1.04 o 
  -2  -9   1       24.25       22.65      1.31 o 
  -1  -9   1      326.17      331.70      4.57 o 
   0  -9   1      202.36      209.46      4.45 o 
   1  -9   1        0.06        0.25      0.63 o 
   2  -9   1        2.26        3.13      0.70 o 
   3  -9   1        3.12        4.23      0.80 o 
   4  -9   1        0.22        0.53      0.90 o 
  -8  -8   1        1.18        1.52      1.13 o 
  -7  -8   1        0.27        0.11      0.81 o 
  -6  -8   1       34.42       40.89      1.83 o 
  -5  -8   1       48.06       51.68      1.58 o 
  -4  -8   1        0.06        0.03      0.40 o 
  -3  -8   1       78.74       76.17      2.39 o 
  -2  -8   1       19.71       17.70      1.06 o 
  -1  -8   1       31.31       27.43      0.99 o 
   0  -8   1      290.96      289.72      3.35 o 
   1  -8   1        1.17        1.91      0.78 o 
   2  -8   1        3.52        3.99      0.77 o 
   3  -8   1        0.00        0.27      0.52 o 
   4  -8   1        3.29        4.17      0.82 o 
   5  -8   1        0.72        0.90      0.86 o 
  -8  -7   1       27.74       34.30      2.62 o 
  -7  -7   1        0.15        0.13      0.86 o 
  -6  -7   1        2.67        2.07      0.90 o 
  -5  -7   1        7.35        6.60      0.87 o 
  -4  -7   1       45.93       48.80      1.84 o 
  -3  -7   1        7.54        7.73      0.76 o 
  -2  -7   1        3.04        3.19      0.49 o 
  -1  -7   1      191.29      188.47      2.31 o 
   0  -7   1        3.09        2.83      0.40 o 
   1  -7   1      305.72      318.86      3.42 o 
   2  -7   1        0.97        0.61      0.49 o 
   3  -7   1        1.78        3.25      0.71 o 
   4  -7   1        0.37        0.70      0.56 o 
   5  -7   1        9.08        4.49      3.49 o 
   6  -7   1        1.28        1.53      2.12 o 
  -9  -6   1        0.00       -0.03      0.95 o 
  -8  -6   1        0.68       -0.06      0.89 o 
  -7  -6   1        1.85        0.81      1.53 o 
  -6  -6   1       35.05       42.11      1.89 o 
  -5  -6   1      147.16      140.63      2.73 o 
  -4  -6   1       82.16       78.74      1.76 o 
  -3  -6   1      455.27      467.38      6.01 o 
  -2  -6   1        0.07        0.92      0.41 o 
  -1  -6   1       89.70       81.71      1.11 o 
   0  -6   1        8.17        7.74      0.41 o 
   1  -6   1      115.95      114.03      1.40 o 
   2  -6   1        0.40        0.72      0.44 o 
   3  -6   1       80.80       89.54      1.81 o 
   4  -6   1       12.04        9.78      0.76 o 
   5  -6   1        5.48        3.39      1.81 o 
   6  -6   1        0.00        0.16      0.50 o 
   7  -6   1        2.72        4.47      1.62 o 
  -9  -5   1        0.08        0.04      1.12 o 
  -8  -5   1        6.04       -0.05      0.75 o 
  -7  -5   1        7.27        4.91      3.59 o 
  -6  -5   1      228.73      256.54      4.46 o 
  -5  -5   1       18.02       18.50      1.41 o 
  -4  -5   1        9.23        5.80      0.75 o 
  -3  -5   1        0.22        0.43      0.47 o 
  -2  -5   1      316.90      313.26      6.09 o 
  -1  -5   1       38.81       36.35      0.67 o 
   0  -5   1       16.68       21.90      0.48 o 
   1  -5   1       59.65       59.92      1.00 o 
   2  -5   1        7.48        9.71      0.60 o 
   3  -5   1      146.56      155.95      2.24 o 
   4  -5   1       39.69       39.09      1.03 o 
   5  -5   1        4.74        3.06      2.41 o 
   6  -5   1        5.29        0.00      0.39 o 
   7  -5   1        0.01       -1.01      1.57 o 
  -9  -4   1        2.30        0.15      1.10 o 
  -8  -4   1       10.60        0.11      1.00 o 
  -7  -4   1       14.88       21.67      2.11 o 
  -6  -4   1       11.97       10.39      1.43 o 
  -5  -4   1       12.25       13.07      1.01 o 
  -4  -4   1      343.60      343.30      4.66 o 
  -3  -4   1      161.65      154.39      2.30 o 
  -2  -4   1       47.89       46.65      1.04 o 
  -1  -4   1        5.87        6.44      0.39 o 
   0  -4   1       73.29       61.82      0.63 o 
   1  -4   1     1413.69     1452.05     12.57 o 
   2  -4   1       24.09       25.76      0.63 o 
   3  -4   1       88.24       93.29      1.40 o 
   4  -4   1        8.18        9.30      0.70 o 
   5  -4   1       55.04       52.12      2.58 o 
   6  -4   1        7.61        9.49      3.04 o 
   7  -4   1        1.30        1.11      2.49 o 
   8  -4   1        4.74       10.22      4.33 o 
  -9  -3   1        4.05        0.31      1.20 o 
  -8  -3   1        4.11       -0.15      1.03 o 
  -7  -3   1        0.49        1.32      1.20 o 
  -6  -3   1        0.63        1.19      0.95 o 
  -5  -3   1      245.31      270.29      3.94 o 
  -4  -3   1      242.60      253.48      3.54 o 
  -3  -3   1       98.79       99.25      2.30 o 
  -2  -3   1      191.52      203.86      2.21 o 
  -1  -3   1      219.98      199.52      2.14 o 
   0  -3   1      126.98      107.20      0.98 o 
   1  -3   1      335.39      300.94      2.39 o 
   2  -3   1      391.25      414.83      3.48 o 
   3  -3   1      138.86      151.03      3.04 o 
   4  -3   1      149.71      161.62      3.68 o 
   5  -3   1      107.76      125.71      4.97 o 
   6  -3   1       30.83       39.69      2.49 o 
   7  -3   1       10.94        0.37      1.29 o 
   8  -3   1        0.17        0.00      0.92 o 
  -9  -2   1       16.46        0.44      1.62 o 
  -8  -2   1        7.64        0.32      1.01 o 
  -7  -2   1        0.01       -0.59      0.88 o 
  -6  -2   1       30.76       32.96      1.59 o 
  -5  -2   1       37.09       35.60      1.37 o 
  -4  -2   1       37.36       42.47      1.15 o 
  -3  -2   1       24.95       17.65      0.65 o 
  -2  -2   1      552.56      501.96      5.37 o 
  -1  -2   1        9.74       11.30      0.41 o 
   0  -2   1      707.37      639.15      8.50 o 
   1  -2   1      166.91      161.98      3.13 o 
   2  -2   1     1909.81     1865.13     29.56 o 
   3  -2   1      252.98      278.39      4.70 o 
   4  -2   1      369.91      371.50      6.45 o 
   5  -2   1        0.15       -0.18      0.74 o 
   6  -2   1       14.00       17.68      1.93 o 
   7  -2   1       24.09       28.09      2.67 o 
   8  -2   1        1.84        0.18      1.29 o 
  -9  -1   1        0.16       -0.02      0.75 o 
  -8  -1   1       19.72       19.15     12.06 o 
  -7  -1   1        0.10        0.65      0.90 o 
  -6  -1   1        0.64        0.42      0.68 o 
  -5  -1   1       41.34       46.42      1.74 o 
  -4  -1   1       17.84       17.39      2.12 o 
  -3  -1   1      172.20      177.52      3.78 o 
  -2  -1   1      163.91      147.61      1.59 o 
  -1  -1   1     1221.24     1097.49     10.45 o 
   1  -1   1      276.68      254.27      2.49 o 
   2  -1   1      805.17      777.90     10.87 o 
   3  -1   1      122.80      109.62      1.75 o 
   4  -1   1      272.66      288.06      5.25 o 
   5  -1   1      225.78      232.83      3.54 o 
   6  -1   1       41.62       40.83      1.72 o 
   7  -1   1       10.21       14.87      1.59 o 
   8  -1   1        0.57        0.35      1.23 o 
   9  -1   1        0.04        0.09      1.29 o 
  -9   0   1        2.61        0.46      1.55 o 
  -8   0   1       11.22        0.13      0.94 o 
  -7   0   1       36.46       40.83      2.61 o 
  -6   0   1        0.60        1.67      1.03 o 
  -5   0   1       56.81       59.91      2.49 o 
  -4   0   1        7.97       12.75      1.29 o 
  -3   0   1       67.46       58.30      1.07 o 
  -2   0   1      481.14      430.81      4.49 o 
  -1   0   1       30.84       39.46      0.46 o 
   2   0   1        5.23        4.92      0.46 o 
   3   0   1      544.82      526.47      5.68 o 
   4   0   1      332.66      356.69      5.99 o 
   5   0   1       31.98       26.52      1.20 o 
   6   0   1       90.92       99.73      2.83 o 
   7   0   1       22.58       21.91      1.69 o 
   8   0   1        3.77        0.05      0.68 o 
   9   0   1        3.15       -0.23      1.07 o 
  -8   1   1        0.44        0.20      1.16 o 
  -7   1   1       29.76       38.54      2.15 o 
  -6   1   1       35.08       40.83      1.79 o 
  -5   1   1        1.23        0.89      0.62 o 
  -4   1   1      221.67      235.17      6.77 o 
  -3   1   1       87.72       86.28      2.90 o 
  -2   1   1      738.01      706.83      7.00 o 
  -1   1   1        5.69        5.53      0.20 o 
   1   1   1      463.75      415.25      2.42 o 
   2   1   1     2664.35     2790.78     38.17 o 
   3   1   1       10.11       17.55      0.91 o 
   4   1   1      235.10      225.29      2.83 o 
   5   1   1       87.68       94.36      3.78 o 
   6   1   1      351.74      378.95      5.46 o 
   7   1   1        8.72        8.09      1.30 o 
   8   1   1        0.02        0.18      1.00 o 
   9   1   1        0.01        0.32      1.11 o 
  -8   2   1        0.44       -0.05      0.81 o 
  -7   2   1        9.06        0.41      1.49 o 
  -6   2   1       32.83       38.48      1.85 o 
  -5   2   1       54.17       58.60      1.97 o 
  -4   2   1       75.48       86.83      1.72 o 
  -3   2   1      256.44      235.73      2.90 o 
  -2   2   1      616.64      651.68      9.95 o 
  -1   2   1      627.15      603.25     12.11 o 
   0   2   1     1046.25     1032.97     35.81 o 
   1   2   1     1385.97     1364.95     55.24 o 
   2   2   1    13666.31    14209.75    171.65 o 
   3   2   1       26.81       29.79      1.38 o 
   4   2   1      802.19      806.00      9.24 o 
   5   2   1      134.24      139.27      2.28 o 
   6   2   1       85.82       92.55      2.21 o 
   7   2   1       11.34       13.69      1.46 o 
   8   2   1        0.03        0.02      0.79 o 
   9   2   1        0.53       -0.12      0.90 o 
  -8   3   1        0.01        1.38      1.84 o 
  -7   3   1        0.04        0.00      0.92 o 
  -6   3   1        9.21       15.35      1.43 o 
  -5   3   1       16.03       19.89      1.27 o 
  -4   3   1       29.93       30.27      1.43 o 
  -3   3   1       41.62       39.83      1.01 o 
  -2   3   1      252.78      287.79      4.42 o 
  -1   3   1      343.02      342.80      3.51 o 
   0   3   1       11.16       13.17      0.32 o 
   1   3   1        9.53       11.58      0.20 o 
   2   3   1      434.01      392.95      4.84 o 
   3   3   1       93.50       90.17      2.16 o 
   4   3   1      178.52      176.37      3.18 o 
   5   3   1       20.01       22.26      1.47 o 
   6   3   1       53.47       56.55      2.06 o 
   7   3   1        1.37        1.77      0.94 o 
   8   3   1       58.46       62.51      2.63 o 
   9   3   1        5.48        0.04      1.00 o 
  -7   4   1        0.68        0.46      1.29 o 
  -6   4   1        5.24        5.43      1.66 o 
  -5   4   1       22.57       27.54      2.03 o 
  -4   4   1       47.08       43.28      1.93 o 
  -3   4   1        1.42        0.83      1.01 o 
  -2   4   1       38.77       38.72      1.02 o 
  -1   4   1     1190.82     1272.41     17.72 o 
   0   4   1      465.88      465.78      3.76 o 
   1   4   1      723.70      700.13      4.84 o 
   2   4   1      144.20      132.27      1.06 o 
   3   4   1      108.79      100.65      1.14 o 
   4   4   1     1425.82     1381.35     26.42 o 
   5   4   1        5.87        5.12      0.75 o 
   6   4   1       78.17       83.41      2.12 o 
   7   4   1        8.38        8.70      1.27 o 
   8   4   1        0.00       -0.10      0.75 o 
   9   4   1        5.36        0.00      0.78 o 
  -7   5   1        0.26        2.85      3.04 o 
  -6   5   1        0.00        1.75      2.30 o 
  -5   5   1        0.20        0.05      0.64 o 
  -4   5   1        7.43        6.23      1.03 o 
  -3   5   1       22.17       26.39      1.01 o 
  -2   5   1        5.17        9.79      0.58 o 
  -1   5   1        2.93        3.24      0.39 o 
   0   5   1      246.10      260.38      2.37 o 
   1   5   1      472.73      466.69      3.47 o 
   2   5   1       13.22       10.03      0.33 o 
   3   5   1       23.08       22.12      0.66 o 
   4   5   1       37.51       35.66      1.00 o 
   5   5   1       20.42       17.88      0.97 o 
   6   5   1        9.96       11.88      1.89 o 
   7   5   1        0.00        0.51      0.78 o 
   8   5   1       28.99       34.74      3.36 o 
   9   5   1        0.20        0.10      0.88 o 
  -6   6   1        0.57       -0.55      2.12 o 
  -5   6   1        8.96        6.25      2.46 o 
  -4   6   1        0.91        0.41      0.49 o 
  -3   6   1       20.91       22.97      0.99 o 
  -2   6   1        7.94        6.24      0.51 o 
  -1   6   1       33.05       27.84      0.76 o 
   0   6   1        0.09        0.03      0.21 o 
   1   6   1        0.42        1.81      0.26 o 
   2   6   1       41.36       44.10      0.66 o 
   3   6   1      172.98      162.69      3.38 o 
   4   6   1       61.86       67.97      1.34 o 
   5   6   1       21.60       21.51      1.05 o 
   6   6   1      194.86      198.73      2.90 o 
   7   6   1        0.06        0.01      0.41 o 
   8   6   1       19.15       23.88      1.54 o 
   9   6   1        2.66        0.17      0.88 o 
  -6   7   1        0.09        0.35      1.49 o 
  -5   7   1        0.74        0.98      0.74 o 
  -4   7   1        2.71        1.03      0.69 o 
  -3   7   1       46.47       42.75      1.34 o 
  -2   7   1        0.04       -0.01      0.26 o 
  -1   7   1       67.09       65.15      1.09 o 
   0   7   1      196.38      195.65      3.61 o 
   1   7   1        1.37        2.21      0.39 o 
   2   7   1       74.60       72.63      1.10 o 
   3   7   1       50.05       54.42      0.99 o 
   4   7   1       79.28       69.98      1.84 o 
   5   7   1        3.64        2.59      1.28 o 
   6   7   1       13.99       15.10      1.09 o 
   7   7   1       12.32       11.98      1.20 o 
   8   7   1       15.82        0.13      0.78 o 
   9   7   1       11.89        0.15      0.89 o 
  -5   8   1        0.81        3.39      1.41 o 
  -4   8   1        0.58        0.14      0.54 o 
  -3   8   1        1.67        1.12      0.64 o 
  -2   8   1        1.54        1.04      0.48 o 
  -1   8   1        7.04        7.80      1.42 o 
   0   8   1       93.37       92.98      1.68 o 
   1   8   1       12.95       15.07      0.58 o 
   2   8   1       30.70       26.98      2.22 o 
   3   8   1       25.85       26.37      0.96 o 
   4   8   1        2.63        2.24      0.97 o 
   5   8   1        0.35        0.33      0.46 o 
   6   8   1        0.38        0.21      0.52 o 
   7   8   1        7.84        5.62      3.67 o 
   8   8   1        0.84        0.75      0.87 o 
   9   8   1        0.24        0.07      0.71 o 
  -4   9   1        1.67        2.56      1.25 o 
  -3   9   1       12.42       16.81      1.18 o 
  -2   9   1        2.77        4.37      0.82 o 
  -1   9   1       14.56       15.54      0.96 o 
   0   9   1       20.87       23.68      1.36 o 
   1   9   1       73.27       78.49      1.87 o 
   2   9   1        5.64        6.22      0.78 o 
   3   9   1        0.00        0.12      0.33 o 
   4   9   1       27.50       25.37      1.20 o 
   5   9   1        0.43        0.32      0.49 o 
   6   9   1        0.55        0.50      0.74 o 
   7   9   1        0.49        0.45      0.93 o 
   8   9   1        3.10        0.13      0.90 o 
  -3  10   1        0.01        0.18      0.63 o 
  -2  10   1       23.54       33.52      1.87 o 
  -1  10   1        3.90        3.76      0.96 o 
   0  10   1        0.17        0.28      0.72 o 
   1  10   1       17.33       22.16      1.27 o 
   2  10   1        1.06        1.87      0.65 o 
   3  10   1       15.02       14.81      1.04 o 
   4  10   1       17.97       16.69      1.18 o 
   5  10   1        6.77        7.32      1.11 o 
   6  10   1        3.07        2.36      1.27 o 
   7  10   1       10.06        8.28      3.30 o 
   8  10   1        0.94        0.75      0.95 o 
  -2  11   1        2.49        4.05      1.84 o 
  -1  11   1        0.76        0.67      0.68 o 
   0  11   1        0.62        0.84      0.65 o 
   1  11   1        1.43        1.93      1.07 o 
   2  11   1       24.05       25.45      1.24 o 
   3  11   1       14.53       16.12      1.07 o 
   4  11   1       26.62       26.07      1.60 o 
   5  11   1        4.44        6.01      1.06 o 
   6  11   1        0.01       -0.32      0.77 o 
   7  11   1        1.59        1.39      0.97 o 
   0  12   1        0.08        0.37      1.29 o 
   1  12   1        3.18        1.49      1.11 o 
   2  12   1        0.82        0.44      0.72 o 
   3  12   1        2.71        3.17      1.01 o 
   4  12   1       43.11       49.76      1.79 o 
   5  12   1        0.00        0.23      0.77 o 
   6  12   1        0.97        2.07      1.09 o 
  -4 -12   2        1.03        0.41      0.82 o 
  -3 -12   2        0.71        0.58      0.87 o 
  -2 -12   2        1.61        1.53      1.08 o 
  -1 -12   2        0.05        0.06      0.53 o 
   0 -12   2        2.74        1.76      2.26 o 
  -6 -11   2        0.65        1.10      1.14 o 
  -5 -11   2       12.99       14.29      1.50 o 
  -4 -11   2        2.75        3.61      1.02 o 
  -3 -11   2       19.08       22.18      1.46 o 
  -2 -11   2       14.50       15.01      1.38 o 
  -1 -11   2        5.67        6.60      1.15 o 
   0 -11   2        0.16        0.29      0.86 o 
   1 -11   2        5.43        7.28      2.85 o 
   2 -11   2        6.16        8.67      1.52 o 
  -7 -10   2        1.04        0.49      0.94 o 
  -6 -10   2        7.28        6.72      1.55 o 
  -5 -10   2        0.89        1.52      0.90 o 
  -4 -10   2        2.65        2.35      0.85 o 
  -3 -10   2        0.00       -0.22      0.54 o 
  -2 -10   2       52.46       51.51      3.01 o 
  -1 -10   2        3.39        2.20      0.99 o 
   0 -10   2        4.74        5.17      0.94 o 
   1 -10   2       17.46       18.51      1.93 o 
   2 -10   2        4.79        6.26      1.66 o 
   3 -10   2        2.55        0.00      0.59 o 
  -7  -9   2        0.01       -0.43      0.97 o 
  -6  -9   2        1.38        1.91      0.99 o 
  -5  -9   2        2.67        3.49      0.95 o 
  -4  -9   2       20.71       22.67      1.29 o 
  -3  -9   2        7.85        7.36      1.01 o 
  -2  -9   2       20.12       22.67      1.41 o 
  -1  -9   2      228.49      239.07      4.25 o 
   0  -9   2      176.84      182.30      3.18 o 
   1  -9   2        5.98        7.40      0.97 o 
   2  -9   2        4.41        4.24      2.30 o 
   3  -9   2        0.23        0.80      0.60 o 
   4  -9   2       11.57       -0.03      0.72 o 
  -8  -8   2        0.01       -0.07      0.72 o 
  -7  -8   2        0.79        0.65      0.90 o 
  -6  -8   2        5.91        7.29      1.15 o 
  -5  -8   2        2.92        2.30      1.12 o 
  -4  -8   2      241.16      251.19      3.52 o 
  -3  -8   2      173.08      166.54      2.66 o 
  -2  -8   2        8.60        8.97      0.78 o 
  -1  -8   2        6.58        8.23      0.90 o 
   0  -8   2       77.43       76.71      1.55 o 
   1  -8   2       76.34       80.33      2.23 o 
   2  -8   2        7.46        9.25      0.93 o 
   3  -8   2       12.67       17.00      1.02 o 
   4  -8   2        4.31        5.24      0.79 o 
   5  -8   2        2.14        2.87      3.78 o 
  -8  -7   2        0.76        1.11      1.30 o 
  -7  -7   2        9.84       10.25      2.81 o 
  -6  -7   2        1.14        0.97      0.91 o 
  -5  -7   2       72.06       77.41      2.66 o 
  -4  -7   2        0.65        0.57      0.60 o 
  -3  -7   2       43.74       42.89      1.31 o 
  -2  -7   2       17.09       17.19      0.80 o 
  -1  -7   2       30.85       33.83      1.02 o 
   0  -7   2       52.01       48.99      1.32 o 
   1  -7   2        2.95        1.61      0.67 o 
   2  -7   2      269.28      292.88      4.71 o 
   3  -7   2        2.22        0.65      0.42 o 
   4  -7   2        1.97        1.84      0.58 o 
   5  -7   2       20.38       27.67      1.23 o 
   6  -7   2        0.08        1.39      1.43 o 
  -8  -6   2        7.73       10.93      1.92 o 
  -7  -6   2       52.09       62.24      3.96 o 
  -6  -6   2        0.31        0.57      0.81 o 
  -5  -6   2        0.86        0.22      0.62 o 
  -4  -6   2        0.06        0.61      0.94 o 
  -3  -6   2       21.19       20.16      1.24 o 
  -2  -6   2      206.51      208.89      5.22 o 
  -1  -6   2       80.05       72.56      1.41 o 
   0  -6   2        0.66        0.82      0.46 o 
   1  -6   2       56.16       55.06      0.99 o 
   2  -6   2      298.11      304.52      3.72 o 
   3  -6   2        2.45        1.87      0.46 o 
   4  -6   2        6.04        3.99      0.59 o 
   5  -6   2        0.00        0.26      0.39 o 
   6  -6   2        1.99        1.51      1.68 o 
   7  -6   2       19.87       32.24      2.58 o 
  -9  -5   2        0.89        0.46      1.75 o 
  -8  -5   2        0.03        0.00      0.68 o 
  -7  -5   2        5.30        1.10      1.38 o 
  -6  -5   2       10.15       11.10      1.65 o 
  -5  -5   2       22.83       24.68      1.43 o 
  -4  -5   2        0.60        0.18      0.46 o 
  -3  -5   2       11.08       10.92      0.93 o 
  -2  -5   2        8.00        7.17      0.78 o 
  -1  -5   2      407.80      422.33      3.98 o 
   0  -5   2       39.34       38.54      0.78 o 
   1  -5   2       21.71       18.37      0.65 o 
   2  -5   2      200.98      204.42      2.43 o 
   3  -5   2      115.78      125.83      2.40 o 
   4  -5   2        0.81        2.91      2.31 o 
   5  -5   2        1.96        2.55      0.54 o 
   6  -5   2        2.09        0.82      0.89 o 
   7  -5   2        0.01        0.17      1.16 o 
  -9  -4   2        0.84        0.00      1.09 o 
  -8  -4   2        2.13        0.27      1.28 o 
  -7  -4   2        3.97        3.82      2.99 o 
  -6  -4   2       36.83       35.71      2.15 o 
  -5  -4   2      274.98      280.78      4.75 o 
  -4  -4   2       48.58       51.23      1.61 o 
  -3  -4   2       39.20       39.33      1.24 o 
  -2  -4   2      104.22       93.91      1.43 o 
  -1  -4   2     1030.26      964.13     10.22 o 
   0  -4   2      351.34      323.69      2.86 o 
   1  -4   2      111.71      131.72      1.48 o 
   2  -4   2       18.74       17.33      0.55 o 
   3  -4   2        0.47        0.38      0.32 o 
   4  -4   2        0.00        0.07      0.24 o 
   5  -4   2       36.44       36.04      1.46 o 
   6  -4   2        5.26        7.00      1.75 o 
   8  -4   2        2.99        0.09      2.12 o 
  -9  -3   2       34.69       53.04      3.34 o 
  -8  -3   2        2.47        0.35      1.01 o 
  -7  -3   2        8.91        8.27      5.76 o 
  -6  -3   2        4.06        5.07      1.07 o 
  -5  -3   2        3.20        4.67      1.03 o 
  -4  -3   2       28.43       30.33      1.38 o 
  -3  -3   2       11.87        9.54      0.65 o 
  -2  -3   2      219.19      220.20      2.90 o 
  -1  -3   2      398.76      388.06      4.15 o 
   0  -3   2      230.10      212.41      3.22 o 
   1  -3   2        5.70        6.23      0.32 o 
   2  -3   2       99.03      116.75      1.31 o 
   3  -3   2       67.31       67.32      1.18 o 
   4  -3   2      439.59      438.45      7.74 o 
   5  -3   2      291.48      318.91      6.72 o 
   6  -3   2        1.60        2.12      1.29 o 
   7  -3   2       10.12       18.23      2.49 o 
   8  -3   2        0.21        0.28      1.47 o 
  -9  -2   2        9.54        0.05      1.01 o 
  -8  -2   2        0.58        0.00      0.78 o 
  -7  -2   2        0.31        0.14      0.78 o 
  -6  -2   2       11.59       15.08      1.40 o 
  -5  -2   2       45.87       49.74      1.85 o 
  -4  -2   2      205.25      224.65      3.09 o 
  -3  -2   2        2.53        1.04      0.42 o 
  -2  -2   2      375.30      354.94      4.10 o 
  -1  -2   2      297.73      256.27      4.42 o 
   0  -2   2      963.44      873.29      8.66 o 
   1  -2   2      150.45      163.60      2.01 o 
   2  -2   2     3799.43     4229.66    152.00 o 
   3  -2   2      489.73      471.23      7.46 o 
   4  -2   2        7.44        7.64      1.11 o 
   5  -2   2       91.77       92.55      2.85 o 
   6  -2   2       27.59       29.84      2.30 o 
   7  -2   2       43.13       50.19      3.13 o 
   8  -2   2        4.33        0.09      1.11 o 
   9  -2   2        3.35        0.28      1.57 o 
  -8  -1   2        0.89       -0.14      1.56 o 
  -7  -1   2      108.71      138.59      4.14 o 
  -6  -1   2       71.12       92.54      2.51 o 
  -5  -1   2        1.27        1.84      0.88 o 
  -4  -1   2       34.18       36.65      1.43 o 
  -3  -1   2      157.30      163.10      2.08 o 
  -2  -1   2      545.99      516.55      5.14 o 
  -1  -1   2      441.12      404.39      4.01 o 
   0  -1   2     1199.46     1017.11      9.64 o 
   1  -1   2     2632.26     2507.05     41.35 o 
   3  -1   2        0.49        0.37      0.46 o 
   4  -1   2        0.62        0.18      0.55 o 
   5  -1   2        4.56        2.60      0.92 o 
   6  -1   2       43.00       47.34      2.18 o 
   7  -1   2        5.04        4.14      2.67 o 
   8  -1   2        0.16        0.00      1.57 o 
   9  -1   2        2.86        0.00      1.93 o 
  -8   0   2        0.34        0.08      0.95 o 
  -7   0   2       10.19        8.26      5.48 o 
  -6   0   2        0.39        0.22      0.68 o 
  -5   0   2       10.99       14.03      1.07 o 
  -4   0   2        0.76        1.20      0.55 o 
  -3   0   2        1.34        1.15      0.47 o 
  -2   0   2     1263.16     1168.64     12.57 o 
  -1   0   2     2511.42     2448.24     38.63 o 
   0   0   2     2872.54     2888.27     30.60 o 
   1   0   2     1188.31     1223.83     76.90 o 
   2   0   2       85.86       66.71      0.75 o 
   3   0   2       76.25       67.09      1.34 o 
   4   0   2       90.82       90.26      1.59 o 
   5   0   2      131.01      138.73      2.41 o 
   6   0   2        0.14        0.92      0.75 o 
   7   0   2       14.76       17.52      2.95 o 
   8   0   2       16.88       20.72      1.91 o 
   9   0   2        0.93        0.09      1.01 o 
  -8   1   2        0.03        0.10      1.43 o 
  -7   1   2        3.23        0.00      0.59 o 
  -6   1   2      133.07      156.76      3.94 o 
  -5   1   2       33.80       37.60      1.46 o 
  -4   1   2      193.00      200.06      3.32 o 
  -3   1   2      588.56      577.18      6.62 o 
  -2   1   2      185.30      169.14      1.82 o 
  -1   1   2       14.91       21.63      0.46 o 
   0   1   2     2227.14     2324.55     25.74 o 
   1   1   2      704.36      654.97      6.91 o 
   2   1   2     3333.90     3517.50     54.40 o 
   3   1   2      498.44      497.06      5.08 o 
   4   1   2      193.62      210.71      3.78 o 
   5   1   2      139.32      139.77      2.31 o 
   6   1   2        7.57        7.64      1.01 o 
   7   1   2        3.81        6.03      1.44 o 
   8   1   2        3.73        0.27      0.88 o 
   9   1   2        0.07        0.25      1.21 o 
  -8   2   2        3.46        5.95      2.00 o 
  -7   2   2        3.23        5.58      1.69 o 
  -6   2   2       22.53       30.60      1.79 o 
  -5   2   2       45.57       46.32      1.96 o 
  -4   2   2       11.94       13.36      1.11 o 
  -3   2   2       21.45       24.03      0.97 o 
  -2   2   2       63.84       69.67      1.01 o 
  -1   2   2       21.56       17.35      0.44 o 
   0   2   2       22.50       14.13      0.19 o 
   1   2   2     4003.19     4149.04    114.19 o 
   2   2   2     4993.99     5516.33     53.14 o 
   3   2   2        0.06        1.82      0.51 o 
   4   2   2      388.02      422.46      4.72 o 
   5   2   2      176.64      179.58      3.18 o 
   6   2   2       20.41       24.95      1.30 o 
   7   2   2       16.91       13.43      1.60 o 
   8   2   2        3.68        4.47      1.33 o 
   9   2   2        0.92        0.47      1.14 o 
  10   2   2        6.97       -0.04      1.06 o 
  -7   3   2        1.31        2.60      1.27 o 
  -6   3   2        1.40        1.46      1.16 o 
  -5   3   2       19.84       23.95      1.80 o 
  -4   3   2        9.33       11.28      0.88 o 
  -3   3   2       46.45       47.47      1.26 o 
  -2   3   2      441.63      501.31      5.21 o 
  -1   3   2      224.29      219.82      2.95 o 
   0   3   2       66.41       45.92      1.10 o 
   1   3   2      100.05       85.85      0.60 o 
   2   3   2       24.44       15.37      0.31 o 
   3   3   2      847.98      845.90      7.96 o 
   4   3   2      923.75      928.46      8.36 o 
   5   3   2      109.84      110.13      2.20 o 
   6   3   2        0.91        0.39      0.55 o 
   7   3   2        0.01       -0.09      0.74 o 
   8   3   2        4.95        6.28      1.40 o 
   9   3   2        1.33        0.09      0.88 o 
  10   3   2        6.68       -0.10      1.10 o 
  -7   4   2        0.06       -0.46      1.38 o 
  -6   4   2       13.21       15.47      2.12 o 
  -5   4   2        4.97        4.51      2.12 o 
  -4   4   2        4.28        5.25      1.75 o 
  -3   4   2        3.45        4.79      0.83 o 
  -2   4   2       35.65       35.36      1.57 o 
  -1   4   2      186.30      186.21      2.12 o 
   0   4   2      572.90      618.02      5.19 o 
   1   4   2      964.73      981.90      8.55 o 
   2   4   2      503.41      510.08      3.61 o 
   3   4   2        2.41        0.94      0.24 o 
   4   4   2     3201.48     3240.23     46.38 o 
   5   4   2      172.60      165.31      2.07 o 
   6   4   2       19.14       22.79      0.99 o 
   7   4   2        5.62        5.72      1.07 o 
   8   4   2       46.62       57.22      2.41 o 
   9   4   2        1.19       -0.04      0.99 o 
  10   4   2        0.00        0.19      0.85 o 
  -6   5   2        1.13        2.21      1.47 o 
  -5   5   2        3.92        4.60      1.38 o 
  -4   5   2        8.41        8.47      1.29 o 
  -3   5   2       11.44       12.86      0.86 o 
  -2   5   2       17.86       15.75      0.75 o 
  -1   5   2        5.29        6.72      0.36 o 
   0   5   2     1071.31     1126.76     11.43 o 
   1   5   2       34.17       31.90      0.92 o 
   2   5   2      253.51      245.31      2.57 o 
   3   5   2      121.26      119.72      1.26 o 
   4   5   2       44.91       50.35      1.07 o 
   5   5   2      107.76      120.07      2.13 o 
   6   5   2       23.33       23.66      1.23 o 
   7   5   2        0.35        0.53      0.60 o 
   8   5   2        1.31        1.31      0.81 o 
   9   5   2        0.05        0.03      0.58 o 
  10   5   2        0.03        0.25      1.19 o 
  -6   6   2        0.13        0.74      1.29 o 
  -5   6   2        5.19        6.77      1.14 o 
  -4   6   2       81.78       79.88      2.11 o 
  -3   6   2        0.67        0.80      0.45 o 
  -2   6   2        4.47        6.66      0.60 o 
  -1   6   2       81.25       83.55      1.08 o 
   0   6   2        5.76        4.80      0.28 o 
   1   6   2      215.40      233.56      3.06 o 
   2   6   2      167.39      166.43      1.46 o 
   3   6   2       97.92      105.86      2.07 o 
   4   6   2      218.14      223.29      3.36 o 
   5   6   2        0.44        1.29      0.54 o 
   6   6   2       25.49       29.57      3.69 o 
   7   6   2       54.19       62.13      1.99 o 
   8   6   2        7.27        6.33      2.98 o 
   9   6   2        7.78        2.45      2.73 o 
  -5   7   2        0.71        1.09      1.04 o 
  -4   7   2        0.99        0.81      0.67 o 
  -3   7   2       13.09       12.64      1.04 o 
  -2   7   2       10.26       11.26      0.65 o 
  -1   7   2        4.11        3.64      0.48 o 
   0   7   2       87.84       89.05      1.63 o 
   1   7   2        0.70        0.69      0.28 o 
   2   7   2      643.89      675.23      7.47 o 
   3   7   2       30.72       25.99      0.66 o 
   4   7   2        9.77        6.08      0.98 o 
   5   7   2        7.45        9.18      0.72 o 
   6   7   2      133.86      142.92      2.41 o 
   7   7   2       42.62       41.37      1.83 o 
   8   7   2        0.58        0.56      0.76 o 
   9   7   2        0.00       -0.03      0.60 o 
  -5   8   2        0.90        0.85      0.94 o 
  -4   8   2        0.00        0.23      0.72 o 
  -3   8   2        0.69        0.87      1.12 o 
  -2   8   2       13.72       11.73      0.74 o 
  -1   8   2       31.70       34.03      0.87 o 
   0   8   2      207.83      222.03      2.43 o 
   1   8   2       47.99       51.19      1.18 o 
   2   8   2       69.06       69.47      1.18 o 
   3   8   2       22.82       25.23      0.76 o 
   4   8   2       10.98       11.42      0.66 o 
   5   8   2       10.86       10.77      0.94 o 
   6   8   2        4.38        3.65      1.64 o 
   7   8   2        7.97        4.12      3.40 o 
   8   8   2        2.52        2.78      1.45 o 
   9   8   2        2.86        3.07      1.71 o 
  -4   9   2        0.42        0.51      0.78 o 
  -3   9   2        1.51        3.01      0.96 o 
  -2   9   2        4.20        3.27      0.74 o 
  -1   9   2       16.32       14.81      0.88 o 
   0   9   2       15.08       21.28      0.82 o 
   1   9   2       17.00       18.18      0.99 o 
   2   9   2        0.68        0.51      0.37 o 
   3   9   2        0.30        0.08      0.27 o 
   4   9   2       12.47       12.44      0.75 o 
   5   9   2        4.87        3.48      1.54 o 
   6   9   2       15.50       13.75      3.97 o 
   7   9   2        0.11        0.18      0.57 o 
   8   9   2        0.26        0.67      0.86 o 
  -3  10   2        0.32       -0.83      1.47 o 
  -2  10   2       20.55       33.44      1.50 o 
  -1  10   2        0.50        0.07      0.36 o 
   0  10   2        5.02        7.01      0.61 o 
   1  10   2       18.93       23.07      1.22 o 
   2  10   2        0.09       -0.19      0.32 o 
   3  10   2        0.01        0.18      0.38 o 
   4  10   2       58.42       65.22      1.78 o 
   5  10   2       60.32       64.35      3.26 o 
   6  10   2       12.56       12.69      2.21 o 
   7  10   2        1.32        0.31      0.69 o 
   8  10   2        0.94        0.86      1.02 o 
  -1  11   2        4.08        4.42      1.93 o 
   0  11   2        1.29        1.20      1.47 o 
   1  11   2        0.03        0.19      0.83 o 
   2  11   2        3.58        4.27      2.10 o 
   3  11   2       42.91       42.05      1.26 o 
   4  11   2        3.00        3.24      1.08 o 
   5  11   2        3.56        4.12      0.86 o 
   6  11   2        0.22        0.51      0.83 o 
   7  11   2        0.03        0.57      0.82 o 
   0  12   2        4.47        4.88      3.50 o 
   1  12   2        7.74        7.92      2.30 o 
   2  12   2        1.19        0.28      2.21 o 
   3  12   2        0.54        0.55      1.10 o 
   4  12   2        3.29        3.24      0.82 o 
   5  12   2       16.85       23.78      1.41 o 
   6  12   2        0.43        0.13      0.65 o 
  -3 -12   3        0.00        0.53      1.05 o 
  -2 -12   3        0.12        0.20      0.67 o 
  -1 -12   3        2.09        2.23      1.02 o 
  -5 -11   3        1.60        1.88      1.06 o 
  -4 -11   3        2.58        2.59      1.37 o 
  -3 -11   3        1.43        0.77      1.09 o 
  -2 -11   3        2.68        3.13      1.26 o 
  -1 -11   3        9.47        8.16      2.76 o 
   0 -11   3        0.36        0.27      0.62 o 
   1 -11   3       25.46       35.09      4.33 o 
   2 -11   3        0.00       -0.09      1.57 o 
  -6 -10   3        7.51        9.43      1.59 o 
  -5 -10   3        0.76        1.05      0.90 o 
  -4 -10   3        0.06        1.64      1.10 o 
  -3 -10   3       31.70       32.45      1.91 o 
  -2 -10   3        0.13        0.01      0.56 o 
  -1 -10   3        1.24        0.85      0.78 o 
   0 -10   3        0.18        0.01      0.36 o 
   1 -10   3       23.03       25.51      2.30 o 
   2 -10   3        6.34        0.00      1.38 o 
   3 -10   3        0.17        0.00      0.77 o 
  -7  -9   3       24.62       30.20      2.41 o 
  -6  -9   3        2.80        4.47      1.24 o 
  -5  -9   3        0.11        0.11      0.66 o 
  -4  -9   3        0.10        0.51      0.77 o 
  -3  -9   3        2.03        2.16      0.87 o 
  -2  -9   3        0.17       -0.02      0.44 o 
  -1  -9   3      104.49      106.27      2.57 o 
   0  -9   3       31.22       32.41      1.76 o 
   1  -9   3        4.52        3.72      2.99 o 
   2  -9   3        2.88        3.68      1.47 o 
   3  -9   3        4.11        2.18      2.76 o 
   4  -9   3        2.95        0.06      0.88 o 
  -7  -8   3        9.99       12.90      2.11 o 
  -6  -8   3        1.27        1.53      1.34 o 
  -5  -8   3       18.15       23.06      1.89 o 
  -4  -8   3        7.20        8.64      1.16 o 
  -3  -8   3      100.40       95.81      2.14 o 
  -2  -8   3        1.95        2.26      0.63 o 
  -1  -8   3       60.91       66.34      1.46 o 
   0  -8   3      147.10      141.21      2.33 o 
   1  -8   3        0.35        0.54      0.70 o 
   2  -8   3        3.00        2.95      1.29 o 
   3  -8   3        0.03        0.83      1.20 o 
   4  -8   3        2.62        1.85      1.75 o 
   5  -8   3        8.36        6.18      4.97 o 
  -8  -7   3        1.46        2.95      2.70 o 
  -7  -7   3        2.04        4.24      1.50 o 
  -6  -7   3        1.95        2.39      1.17 o 
  -5  -7   3       47.33       49.20      2.38 o 
  -4  -7   3       70.69       71.43      2.15 o 
  -3  -7   3       30.36       30.99      1.28 o 
  -2  -7   3       13.81       15.88      0.89 o 
  -1  -7   3       10.29        9.72      0.81 o 
   0  -7   3      222.93      229.09      3.12 o 
   1  -7   3        6.32        5.85      0.79 o 
   2  -7   3      238.21      234.10      5.53 o 
   3  -7   3       24.75       25.42      2.12 o 
   4  -7   3       23.98       29.00      1.15 o 
   5  -7   3        9.58        7.53      5.76 o 
   6  -7   3       21.74       32.59      2.89 o 
  -8  -6   3        0.26        1.46      1.43 o 
  -7  -6   3        1.53        3.68      1.46 o 
  -6  -6   3        0.80        0.28      0.78 o 
  -5  -6   3       32.16       39.42      1.79 o 
  -4  -6   3       32.68       31.71      1.46 o 
  -3  -6   3        1.64        3.76      0.78 o 
  -2  -6   3      374.45      387.30      5.01 o 
  -1  -6   3        0.73        0.17      0.30 o 
   0  -6   3       29.34       29.31      1.03 o 
   1  -6   3       23.17       19.94      0.93 o 
   2  -6   3       57.76       48.99      3.50 o 
   3  -6   3      212.12      242.57      5.89 o 
   4  -6   3        4.24        1.36      0.92 o 
   5  -6   3       19.27       19.51      0.77 o 
   6  -6   3        5.05        3.78      4.83 o 
   7  -6   3       17.55       17.48     11.28 o 
  -8  -5   3        0.24        0.00      0.95 o 
  -7  -5   3        8.21        7.22      5.71 o 
  -6  -5   3       46.35       54.45      2.66 o 
  -5  -5   3       39.88       42.14      2.11 o 
  -4  -5   3        7.21        7.23      0.91 o 
  -3  -5   3        5.51        6.03      0.78 o 
  -2  -5   3      224.85      237.41      3.56 o 
  -1  -5   3       55.80       54.76      1.53 o 
   0  -5   3      253.70      258.71      2.54 o 
   1  -5   3        5.71        4.79      0.38 o 
   2  -5   3      124.58      129.67      4.14 o 
   3  -5   3       17.11       16.07      1.75 o 
   4  -5   3      201.80      235.90      2.59 o 
   5  -5   3       25.92       33.47      1.38 o 
   6  -5   3        3.93        2.88      1.74 o 
   7  -5   3        9.52        0.24      1.21 o 
  -8  -4   3        2.02        0.09      0.91 o 
  -7  -4   3        0.08        0.00      0.55 o 
  -6  -4   3        0.42        0.82      1.43 o 
  -5  -4   3       11.39       10.84      1.17 o 
  -4  -4   3       14.33       14.31      1.04 o 
  -3  -4   3       26.95       24.23      1.04 o 
  -2  -4   3        7.59        8.84      0.72 o 
  -1  -4   3      202.84      209.25      2.64 o 
   0  -4   3     1559.75     1540.88     17.29 o 
   1  -4   3       22.66       23.10      0.80 o 
   2  -4   3      135.64      136.30      2.95 o 
   3  -4   3        0.05        0.52      0.26 o 
   4  -4   3       63.62       60.49      1.07 o 
   5  -4   3      183.26      195.58      5.19 o 
   6  -4   3       12.41       12.22      2.05 o 
   7  -4   3        7.34        5.02      3.64 o 
   8  -4   3        3.08        0.00      1.11 o 
  -8  -3   3        0.56        0.31      1.32 o 
  -7  -3   3        0.29        0.18      1.40 o 
  -6  -3   3        2.66        2.39      1.01 o 
  -5  -3   3       98.55      106.44      2.44 o 
  -4  -3   3      145.35      155.01      2.60 o 
  -3  -3   3       14.28       16.57      1.20 o 
  -2  -3   3      233.88      204.29      2.72 o 
  -1  -3   3      146.10      146.11      2.08 o 
   0  -3   3        7.74        6.99      1.52 o 
   1  -3   3      514.67      515.51      4.22 o 
   2  -3   3       27.97       27.44      1.29 o 
   3  -3   3       90.27       87.62      1.20 o 
   4  -3   3       59.86       64.36      0.96 o 
   5  -3   3       49.31       41.26      2.39 o 
   6  -3   3        7.08        6.45      2.85 o 
   7  -3   3       20.98       24.96      2.76 o 
   8  -3   3        0.09       -0.28      1.38 o 
  -8  -2   3        6.32       -0.14      1.20 o 
  -7  -2   3        3.28        0.00      0.65 o 
  -6  -2   3       20.02       22.13      1.59 o 
  -5  -2   3       15.36       16.62      1.20 o 
  -4  -2   3      127.37      131.81      2.65 o 
  -3  -2   3     1038.71     1009.42     11.79 o 
  -2  -2   3       56.76       74.69      1.24 o 
  -1  -2   3     2023.28     1854.11     20.54 o 
   0  -2   3      338.02      309.08      3.16 o 
   1  -2   3     2181.57     1923.43     21.03 o 
   2  -2   3     1461.21     1448.14     22.38 o 
   3  -2   3      125.20      116.41      2.44 o 
   4  -2   3        0.76        1.84      0.83 o 
   5  -2   3       89.28       87.67      4.24 o 
   6  -2   3       26.48       26.06      2.21 o 
   7  -2   3       21.64       24.04      2.58 o 
   8  -2   3        0.00        0.28      1.38 o 
   9  -2   3        0.72       -0.28      1.57 o 
  -8  -1   3        0.61        0.16      1.16 o 
  -7  -1   3       48.51       62.49      3.87 o 
  -6  -1   3        0.46        0.31      0.75 o 
  -5  -1   3       48.52       50.03      1.69 o 
  -4  -1   3       94.41      107.19      2.80 o 
  -3  -1   3       67.69       78.47      1.52 o 
  -2  -1   3      145.66      133.92      1.69 o 
  -1  -1   3     1413.76     1224.11     12.79 o 
   0  -1   3     1521.22     1305.77     13.19 o 
   1  -1   3      294.28      233.97      2.34 o 
   2  -1   3       10.81       15.10      0.83 o 
   3  -1   3       73.19       78.08      0.83 o 
   4  -1   3       92.76       94.67      3.41 o 
   5  -1   3        2.86        1.57      0.92 o 
   6  -1   3      189.86      213.65      6.81 o 
   7  -1   3        4.48        4.88      2.85 o 
   8  -1   3       25.43       33.06      3.13 o 
   9  -1   3        3.48        0.09      2.12 o 
  -8   0   3        0.25        0.00      0.71 o 
  -7   0   3       68.20       85.59      3.09 o 
  -6   0   3        7.10        7.88      1.65 o 
  -5   0   3        0.56        0.88      0.68 o 
  -4   0   3        1.88        1.69      0.71 o 
  -3   0   3       49.03       49.42      1.28 o 
  -2   0   3       58.51       51.43      0.91 o 
  -1   0   3     2537.25     2443.42     26.67 o 
   0   0   3     2090.55     2130.71     22.40 o 
   1   0   3      284.65      262.97      3.59 o 
   2   0   3      694.20      675.85      4.99 o 
   3   0   3        0.73        1.37      0.18 o 
   4   0   3       40.15       39.14      2.30 o 
   5   0   3        0.05        0.09      0.55 o 
   6   0   3       75.41       71.97      2.02 o 
   7   0   3       23.54       25.51      2.39 o 
   8   0   3        5.00       -0.09      1.01 o 
   9   0   3        0.99        0.00      1.01 o 
  -8   1   3        1.29        3.05      1.82 o 
  -7   1   3        4.56        5.20      1.43 o 
  -6   1   3        0.02       -0.06      0.95 o 
  -5   1   3      146.82      165.25      4.30 o 
  -4   1   3       13.74       13.04      1.46 o 
  -3   1   3      300.45      291.86      3.76 o 
  -2   1   3       17.27       17.37      0.59 o 
  -1   1   3       37.63       39.09      0.59 o 
   0   1   3      440.27      391.53      3.52 o 
   1   1   3        1.29        3.34      0.46 o 
   2   1   3       48.78       38.08      0.50 o 
   3   1   3       27.44       27.63      0.72 o 
   4   1   3       95.37      101.16      1.29 o 
   5   1   3      388.61      386.27      4.88 o 
   6   1   3       39.91       47.09      1.62 o 
   7   1   3       25.91       25.74      1.92 o 
   8   1   3        5.22        3.68      3.13 o 
   9   1   3        0.69        0.54      1.36 o 
  -7   2   3        0.28        0.24      1.20 o 
  -6   2   3       21.04       30.77      1.79 o 
  -5   2   3        6.25        6.26      1.07 o 
  -4   2   3        5.95        7.47      0.84 o 
  -3   2   3        0.02        0.27      0.40 o 
  -2   2   3        9.67        9.85      0.56 o 
  -1   2   3       47.83       52.78      0.73 o 
   0   2   3       66.72       86.86      7.60 o 
   1   2   3      206.88      165.03      3.82 o 
   2   2   3       16.64       19.78      0.48 o 
   3   2   3     2011.14     1934.70     16.69 o 
   4   2   3      261.71      259.86      2.99 o 
   5   2   3        5.49        6.55      0.51 o 
   6   2   3       11.71       12.98      1.07 o 
   7   2   3        1.83        3.89      1.21 o 
   8   2   3       55.69       66.30      3.10 o 
   9   2   3        0.00       -0.30      1.21 o 
  10   2   3        1.05        2.02      1.15 o 
  -7   3   3        0.64        1.17      1.36 o 
  -6   3   3       10.98       11.33      1.43 o 
  -5   3   3        0.14        0.14      0.88 o 
  -4   3   3       35.52       33.97      1.27 o 
  -3   3   3      117.09      121.85      1.89 o 
  -2   3   3      260.85      272.22      3.13 o 
  -1   3   3       37.25       32.92      0.72 o 
   0   3   3       16.23       12.76      0.26 o 
   1   3   3       63.99       63.60      1.24 o 
   2   3   3       96.41       87.44      0.92 o 
   3   3   3      241.31      264.97      2.55 o 
   4   3   3     1093.73     1139.40     10.72 o 
   5   3   3      159.88      159.96      1.93 o 
   6   3   3       14.93       13.09      0.77 o 
   7   3   3       18.68       20.28      1.06 o 
   8   3   3       25.45       26.26      1.37 o 
   9   3   3        0.59        0.55      0.79 o 
  10   3   3        3.70        2.61      1.40 o 
  -7   4   3        1.96        4.33      1.93 o 
  -6   4   3        1.73        2.95      2.49 o 
  -5   4   3        0.12        0.18      0.59 o 
  -4   4   3        6.55        7.05      1.06 o 
  -3   4   3       22.38       22.23      0.88 o 
  -2   4   3       10.72       11.33      1.11 o 
  -1   4   3      263.33      242.02      2.81 o 
   0   4   3       13.32       11.25      0.28 o 
   1   4   3      143.76      136.93      2.44 o 
   2   4   3        2.01        3.40      0.16 o 
   3   4   3      642.95      613.77      5.04 o 
   4   4   3      381.74      411.08      4.35 o 
   5   4   3      548.92      571.73      5.85 o 
   6   4   3        1.61        2.10      0.63 o 
   7   4   3        0.66        0.88      0.70 o 
   8   4   3       17.66       17.63      1.38 o 
   9   4   3        0.14       -0.10      0.61 o 
  10   4   3        9.57        0.82      1.18 o 
  -6   5   3        0.78        2.21      2.58 o 
  -5   5   3        3.93        4.60      1.47 o 
  -4   5   3        0.28        0.55      0.74 o 
  -3   5   3       60.08       70.46      1.99 o 
  -2   5   3       26.69       31.56      1.36 o 
  -1   5   3        3.35        3.87      0.30 o 
   0   5   3        2.90        4.59      0.25 o 
   1   5   3        9.77        9.08      0.27 o 
   2   5   3      149.35      161.60      2.69 o 
   3   5   3        8.56        6.10      0.33 o 
   4   5   3       13.66       18.50      0.68 o 
   5   5   3       36.20       34.40      1.06 o 
   6   5   3      688.37      694.59      7.76 o 
   7   5   3        1.66        2.12      0.71 o 
   8   5   3        1.95        2.37      0.85 o 
   9   5   3        2.18        0.95      1.17 o 
  10   5   3        7.79        3.12      2.34 o 
  -6   6   3        1.78        2.85      1.75 o 
  -5   6   3        3.80        4.61      1.86 o 
  -4   6   3        3.18        4.98      0.95 o 
  -3   6   3        6.26        6.12      0.83 o 
  -2   6   3       11.12       12.90      0.71 o 
  -1   6   3      146.48      146.16      1.86 o 
   0   6   3        0.94        1.92      0.35 o 
   1   6   3        2.02        1.60      0.26 o 
   2   6   3       24.56       25.83      0.41 o 
   3   6   3       22.66       22.47      0.54 o 
   4   6   3       17.43       15.85      0.57 o 
   5   6   3        8.04        9.86      0.84 o 
   6   6   3      810.24      817.53      8.90 o 
   7   6   3        8.28       11.82      2.05 o 
   8   6   3        6.36        5.63      1.19 o 
   9   6   3        3.78        1.09      1.20 o 
  10   6   3        0.05       -0.06      0.82 o 
  -5   7   3        0.44        1.20      1.16 o 
  -4   7   3        0.13        1.05      0.89 o 
  -3   7   3        1.19        0.83      0.60 o 
  -2   7   3       29.55       25.56      1.10 o 
  -1   7   3        7.67        9.31      0.67 o 
   0   7   3        8.86        8.91      0.32 o 
   1   7   3        0.00        0.04      0.25 o 
   2   7   3        0.05        0.15      0.16 o 
   3   7   3        1.94        3.15      0.35 o 
   4   7   3       47.68       38.04      0.97 o 
   5   7   3       19.25       20.62      0.96 o 
   6   7   3       29.51       26.31      1.30 o 
   7   7   3        2.23        3.36      0.84 o 
   8   7   3       46.84       46.25      2.11 o 
   9   7   3       10.25        8.69      4.36 o 
  -4   8   3        0.20        0.35      0.78 o 
  -3   8   3        1.65        2.87      0.75 o 
  -2   8   3       25.90       24.08      1.17 o 
  -1   8   3        0.00        0.28      0.25 o 
   0   8   3      184.84      192.55      4.65 o 
   1   8   3        0.94        1.68      0.27 o 
   2   8   3       28.33       28.12      1.41 o 
   3   8   3       27.41       28.00      0.85 o 
   4   8   3       44.19       39.99      0.91 o 
   5   8   3       24.39       20.50      0.87 o 
   6   8   3        0.10        0.11      0.41 o 
   7   8   3       13.93       11.86      3.87 o 
   8   8   3       94.62      102.55      3.87 o 
   9   8   3        3.25        3.24      1.35 o 
  -3   9   3        2.89        3.69      0.78 o 
  -2   9   3       10.29       13.61      2.00 o 
  -1   9   3       17.13       16.23      0.65 o 
   0   9   3       10.57        7.87      0.43 o 
   1   9   3        0.06        0.15      0.23 o 
   2   9   3        3.19        3.62      0.43 o 
   3   9   3        1.59        0.61      0.30 o 
   4   9   3       84.58       87.87      2.12 o 
   5   9   3        0.29        0.17      0.44 o 
   6   9   3       25.96       30.09      1.62 o 
   7   9   3        1.37        0.51      0.69 o 
   8   9   3        6.85        3.42      2.45 o 
   9   9   3        4.01        2.23      1.85 o 
  -2  10   3       14.52       17.96      4.33 o 
  -1  10   3        0.74        1.75      1.57 o 
   0  10   3       37.45       42.76      1.34 o 
   1  10   3        3.87        2.18      0.77 o 
   2  10   3        0.04        0.11      0.25 o 
   3  10   3       20.01       20.82      0.72 o 
   4  10   3       15.42       17.83      1.07 o 
   5  10   3        8.66        9.91      1.06 o 
   6  10   3        0.30       -0.20      0.50 o 
   7  10   3        0.00        0.09      0.60 o 
   8  10   3        0.98        1.00      1.08 o 
  -1  11   3        0.65        1.66      1.75 o 
   0  11   3        0.63        2.30      1.75 o 
   1  11   3       11.77       11.24      2.30 o 
   2  11   3        1.52        0.94      1.07 o 
   3  11   3       21.14       22.23      1.14 o 
   4  11   3        4.04        4.34      0.75 o 
   5  11   3       14.87       16.73      1.24 o 
   6  11   3        1.74        1.41      0.89 o 
   7  11   3        0.55        0.10      0.66 o 
   1  12   3        7.30        8.01      3.96 o 
   2  12   3        0.47        0.28      1.01 o 
   3  12   3        1.22        0.00      1.20 o 
   4  12   3        2.10        1.93      2.12 o 
   5  12   3        1.96        5.71      2.67 o 
   6  12   3        2.00        2.51      0.90 o 
  -4 -11   4        1.55        2.28      1.46 o 
  -3 -11   4        5.12        3.63      1.27 o 
  -2 -11   4        2.40        0.89      0.85 o 
  -1 -11   4       10.77        7.53      4.86 o 
   0 -11   4        4.53        1.98      1.72 o 
   1 -11   4       77.91      106.55      4.51 o 
  -5 -10   4        3.07        3.02      1.65 o 
  -4 -10   4        0.99        0.62      0.90 o 
  -3 -10   4        0.11        0.37      0.71 o 
  -2 -10   4        3.80        3.72      1.68 o 
  -1 -10   4       26.40       30.50      1.46 o 
   0 -10   4        1.59        0.20      0.62 o 
   1 -10   4        0.39        0.57      0.94 o 
   2 -10   4        2.06        0.09      1.01 o 
   3 -10   4        0.07        0.00      0.92 o 
  -6  -9   4        2.98        4.70      1.36 o 
  -5  -9   4        1.36        0.62      0.93 o 
  -4  -9   4        0.31        0.32      0.85 o 
  -3  -9   4       59.59       63.78      2.12 o 
  -2  -9   4       33.56       30.24      1.40 o 
  -1  -9   4       57.83       60.78      2.15 o 
   0  -9   4        6.05        7.93      0.87 o 
   1  -9   4        0.05        0.29      0.67 o 
   2  -9   4        0.53        0.55      1.20 o 
   3  -9   4        2.07        0.00      0.83 o 
   4  -9   4        2.18       -0.05      0.75 o 
  -7  -8   4       23.70       32.46      2.80 o 
  -6  -8   4       29.59       34.69      2.47 o 
  -5  -8   4        2.18        0.85      1.18 o 
  -4  -8   4       20.05       18.10      2.57 o 
  -3  -8   4        8.13        6.91      0.94 o 
  -2  -8   4        5.98        3.72      0.77 o 
  -1  -8   4       24.02       27.88      1.15 o 
   0  -8   4       16.79       17.37      1.30 o 
   1  -8   4       30.58       33.54      1.33 o 
   2  -8   4        3.68        2.85      2.30 o 
   3  -8   4        7.11        6.08      1.84 o 
   4  -8   4        5.90        0.00      0.79 o 
   5  -8   4        2.05        0.04      0.92 o 
  -7  -7   4       12.42       19.41      2.64 o 
  -6  -7   4        0.50        0.81      1.07 o 
  -5  -7   4       17.67       22.90      1.82 o 
  -4  -7   4       27.07       26.80      2.02 o 
  -3  -7   4       30.51       32.27      1.59 o 
  -2  -7   4        6.28        9.12      0.90 o 
  -1  -7   4       16.30       17.07      1.03 o 
   0  -7   4      145.55      143.04      2.00 o 
   1  -7   4        0.71        0.44      0.40 o 
   2  -7   4       99.71      101.21      3.50 o 
   3  -7   4       21.65       24.50      3.59 o 
   4  -7   4        1.63        0.27      0.85 o 
   5  -7   4        0.11        0.28      0.91 o 
   6  -7   4        2.00        1.01      1.24 o 
  -7  -6   4        0.53        0.90      1.50 o 
  -6  -6   4        1.08        2.05      1.14 o 
  -5  -6   4        2.72        3.86      1.14 o 
  -4  -6   4       41.88       42.41      1.79 o 
  -3  -6   4        7.86       11.94      1.11 o 
  -2  -6   4       22.60       24.06      1.48 o 
  -1  -6   4        0.32        0.41      0.38 o 
   0  -6   4       10.69       10.08      0.66 o 
   1  -6   4       14.16       14.59      0.61 o 
   2  -6   4      180.76      185.05      4.28 o 
   3  -6   4        1.80        2.58      1.38 o 
   4  -6   4        0.32        0.52      1.00 o 
   5  -6   4        1.29        0.78      0.98 o 
   6  -6   4        1.01       -0.09      0.78 o 
   7  -6   4       12.04        0.20      1.29 o 
  -8  -5   4        3.68       -0.05      0.91 o 
  -7  -5   4        1.89        0.00      0.72 o 
  -6  -5   4        2.35        0.00      0.55 o 
  -5  -5   4        0.04        0.29      0.68 o 
  -4  -5   4        4.40        4.54      1.12 o 
  -3  -5   4        0.54        0.37      0.70 o 
  -2  -5   4       26.15       22.33      1.76 o 
  -1  -5   4       33.65       39.26      1.48 o 
   0  -5   4      179.01      165.18      1.87 o 
   1  -5   4      151.13      141.28      2.56 o 
   2  -5   4       28.93       29.01      0.79 o 
   3  -5   4        0.00        0.28      0.83 o 
   4  -5   4      389.77      378.65      5.92 o 
   5  -5   4        1.04        0.63      0.88 o 
   6  -5   4        1.28        0.28      0.88 o 
   7  -5   4       22.86       33.48      4.10 o 
  -8  -4   4        0.90        0.22      1.07 o 
  -7  -4   4        0.01        0.00      0.81 o 
  -6  -4   4        4.58        2.50      2.03 o 
  -5  -4   4       15.08       15.48      1.40 o 
  -4  -4   4        9.92        9.22      1.04 o 
  -3  -4   4       66.34       64.84      1.62 o 
  -2  -4   4      114.25      109.36      2.30 o 
  -1  -4   4       65.67       58.62      1.30 o 
   0  -4   4      293.26      309.59      3.78 o 
   1  -4   4      306.59      322.37      2.91 o 
   2  -4   4       21.33       17.65      0.35 o 
   3  -4   4        8.30        9.95      1.38 o 
   4  -4   4      226.45      228.14      3.87 o 
   5  -4   4       95.84      122.01      4.42 o 
   6  -4   4        4.08        4.52      1.28 o 
   7  -4   4        1.06       -0.04      0.68 o 
   8  -4   4        8.75        0.47      1.20 o 
  -8  -3   4        0.48       -0.11      1.24 o 
  -7  -3   4        0.45        0.18      1.02 o 
  -6  -3   4        3.81        1.25      1.29 o 
  -5  -3   4       19.24       22.49      1.73 o 
  -4  -3   4        3.15        3.54      0.81 o 
  -3  -3   4        3.23        4.19      0.72 o 
  -2  -3   4      248.56      229.25      3.61 o 
  -1  -3   4        3.11        3.04      0.52 o 
   0  -3   4      215.85      213.81      3.55 o 
   1  -3   4      183.27      203.58      2.90 o 
   2  -3   4       63.22       47.78      1.96 o 
   3  -3   4      225.70      231.33      4.51 o 
   4  -3   4        0.69        0.46      0.59 o 
   5  -3   4      217.77      235.52      5.34 o 
   6  -3   4      253.30      266.39      3.44 o 
   7  -3   4        2.08        0.37      1.29 o 
   8  -3   4        0.00        0.18      1.29 o 
  -8  -2   4        0.87       -0.13      0.97 o 
  -7  -2   4       15.53       15.42      9.90 o 
  -6  -2   4        0.10        0.87      0.91 o 
  -5  -2   4        1.67        2.02      1.02 o 
  -4  -2   4        1.58        2.07      0.72 o 
  -3  -2   4      123.57      124.42      2.08 o 
  -2  -2   4       49.03       51.81      3.50 o 
  -1  -2   4      207.08      217.98      2.83 o 
   0  -2   4      372.88      394.76      4.20 o 
   1  -2   4      307.69      281.91      3.40 o 
   2  -2   4      117.72      108.30      6.58 o 
   3  -2   4        0.34        0.55      0.64 o 
   4  -2   4       31.37       29.66      1.24 o 
   5  -2   4      243.88      250.04      2.79 o 
   6  -2   4      185.50      190.81      5.34 o 
   7  -2   4       48.86       60.04      3.59 o 
   8  -2   4        5.79       -0.18      2.12 o 
   9  -2   4        0.26        0.00      2.03 o 
  -8  -1   4        1.94        0.09      1.12 o 
  -7  -1   4       44.03       58.83      2.70 o 
  -6  -1   4        1.46        1.38      1.01 o 
  -5  -1   4        0.06       -0.05      0.81 o 
  -4  -1   4       34.26       38.69      1.37 o 
  -3  -1   4       95.81      110.83      1.89 o 
  -2  -1   4      136.80      138.87      1.92 o 
  -1  -1   4      999.14      949.81     10.27 o 
   0  -1   4      100.16       99.35      2.44 o 
   1  -1   4      261.82      231.41      2.69 o 
   2  -1   4      225.96      209.20      1.98 o 
   3  -1   4      410.42      435.04      7.09 o 
   4  -1   4      114.82      108.46      1.38 o 
   5  -1   4        0.32        0.41      0.26 o 
   6  -1   4       64.59       67.13      1.31 o 
   7  -1   4       80.79       97.06      3.96 o 
   8  -1   4       14.27       14.55     11.79 o 
   9  -1   4       10.19        0.28      1.57 o 
  -7   0   4        0.08        0.23      0.88 o 
  -6   0   4        4.33        5.16      1.27 o 
  -5   0   4       31.51       39.54      1.75 o 
  -4   0   4        0.42       -0.37      0.63 o 
  -3   0   4      161.53      159.93      2.31 o 
  -2   0   4        5.55        4.06      0.56 o 
  -1   0   4      648.60      671.13     13.45 o 
   0   0   4      116.30      146.71      1.56 o 
   1   0   4      105.18      100.73      1.61 o 
   2   0   4       57.32       48.49      0.81 o 
   3   0   4      416.56      403.87      3.94 o 
   4   0   4       48.48       52.42      0.99 o 
   5   0   4       81.37       75.04      1.41 o 
   6   0   4       92.75       95.44      1.95 o 
   7   0   4       12.76       15.11      1.34 o 
   8   0   4        4.98        2.36      3.09 o 
   9   0   4        1.58        0.03      0.50 o 
  -7   1   4        0.26        2.36      1.27 o 
  -6   1   4        6.86        8.29      1.40 o 
  -5   1   4      318.51      370.83     10.77 o 
  -4   1   4        9.79       11.70      0.98 o 
  -3   1   4       11.26       15.26      1.06 o 
  -2   1   4       17.01       15.03      0.59 o 
  -1   1   4      523.55      554.18     12.85 o 
   0   1   4     1076.28     1052.96     12.11 o 
   1   1   4       10.66       13.58      0.39 o 
   2   1   4      116.41      108.98      1.35 o 
   3   1   4      481.50      469.60      6.06 o 
   4   1   4      393.88      382.49      4.26 o 
   5   1   4       78.02       77.55      1.29 o 
   6   1   4        1.15        0.94      0.47 o 
   7   1   4        4.63        4.69      0.73 o 
   8   1   4        4.13        2.30      2.67 o 
   9   1   4        7.64        3.63      3.96 o 
  10   1   4        2.78        1.21      1.72 o 
  -7   2   4        0.02        0.04      1.11 o 
  -6   2   4       16.16       22.28      2.08 o 
  -5   2   4      139.02      165.71      7.51 o 
  -4   2   4        1.88        2.53      1.30 o 
  -3   2   4        4.71        5.50      0.87 o 
  -2   2   4        5.84        9.15      0.61 o 
  -1   2   4        3.65        3.91      2.16 o 
   0   2   4       97.81      112.78      2.35 o 
   1   2   4        0.09        0.21      0.14 o 
   2   2   4      402.17      376.62      2.77 o 
   3   2   4      497.76      474.69      5.28 o 
   4   2   4       35.86       32.42      0.81 o 
   5   2   4       50.62       49.16      0.95 o 
   6   2   4        8.25        6.78      0.78 o 
   7   2   4       45.88       40.35      1.26 o 
   8   2   4       10.12       12.04      1.31 o 
   9   2   4        2.56        0.60      1.00 o 
  10   2   4        0.07       -0.18      0.77 o 
  -7   3   4        0.09        0.27      0.90 o 
  -6   3   4        5.22        7.77      1.61 o 
  -5   3   4       19.97       23.87      1.46 o 
  -4   3   4       35.11       45.75      1.53 o 
  -3   3   4      246.93      240.88      3.26 o 
  -2   3   4        0.24        0.05      0.24 o 
  -1   3   4      119.21      106.97      2.35 o 
   0   3   4       61.62       62.05      1.45 o 
   1   3   4       85.78       88.61      2.81 o 
   2   3   4      279.32      268.73      2.03 o 
   3   3   4       22.59       25.67      0.57 o 
   4   3   4        1.68        1.45      0.33 o 
   5   3   4       24.10       31.00      0.91 o 
   6   3   4        0.31        0.05      0.30 o 
   7   3   4        1.75        3.15      0.82 o 
   8   3   4       22.92       26.98      1.48 o 
   9   3   4        3.70        2.61      1.06 o 
  10   3   4        3.68        3.99      1.53 o 
  -6   4   4        0.15        0.98      0.94 o 
  -5   4   4        1.12        0.74      1.20 o 
  -4   4   4        0.31        0.46      0.55 o 
  -3   4   4      174.88      177.84      2.60 o 
  -2   4   4       63.20       61.05      1.24 o 
  -1   4   4       31.70       24.74      0.62 o 
   0   4   4      139.31      146.22      1.41 o 
   1   4   4      151.76      148.64      3.13 o 
   2   4   4      147.59      139.63      1.70 o 
   3   4   4       19.68       18.88      0.46 o 
   4   4   4       41.61       47.68      0.84 o 
   5   4   4       28.16       28.44      0.93 o 
   6   4   4        5.73        4.89      0.65 o 
   7   4   4        5.73        6.63      0.81 o 
   8   4   4       21.02       17.84      1.77 o 
   9   4   4        7.59        4.65      2.27 o 
  10   4   4        0.42        0.45      1.46 o 
  -6   5   4        3.88        7.18      1.93 o 
  -5   5   4        0.49       -0.46      0.92 o 
  -4   5   4        0.13        0.09      0.64 o 
  -3   5   4        1.04        1.84      1.20 o 
  -2   5   4      151.60      168.58      2.81 o 
  -1   5   4        0.77        1.14      0.41 o 
   0   5   4       24.03       20.63      2.39 o 
   1   5   4       22.82       22.84      1.47 o 
   2   5   4        1.62        2.58      0.59 o 
   3   5   4        0.94        0.76      0.20 o 
   4   5   4      114.30      125.55      1.37 o 
   5   5   4       25.98       26.83      1.05 o 
   6   5   4       27.52       35.28      1.15 o 
   7   5   4        0.47        1.06      0.72 o 
   8   5   4        0.03        0.01      0.48 o 
   9   5   4        0.27        0.09      0.62 o 
  10   5   4        7.40        3.19      2.32 o 
  -5   6   4        1.54        0.18      0.92 o 
  -4   6   4        4.09        2.62      2.99 o 
  -3   6   4        0.20        0.22      0.47 o 
  -2   6   4        1.27        1.37      0.38 o 
  -1   6   4       49.07       51.01      2.46 o 
   0   6   4        2.32        3.22      1.84 o 
   1   6   4       71.53       84.08      2.67 o 
   2   6   4      279.15      313.33      4.33 o 
   3   6   4       17.82       13.87      0.44 o 
   4   6   4       98.58       95.32      1.20 o 
   5   6   4       46.68       48.50      1.03 o 
   6   6   4       17.08       20.11      1.34 o 
   7   6   4        6.53        6.63      0.90 o 
   8   6   4       23.31       28.39      1.49 o 
   9   6   4        3.94        4.32      1.30 o 
  10   6   4        2.18        2.09      1.44 o 
  -5   7   4        0.17       -0.32      0.75 o 
  -4   7   4        6.94        5.95      3.87 o 
  -3   7   4        2.86        4.20      0.63 o 
  -2   7   4        0.31        0.09      0.30 o 
  -1   7   4       62.19       76.70      2.70 o 
   0   7   4        2.28        2.82      0.29 o 
   1   7   4       20.82       24.40      1.93 o 
   2   7   4      169.00      185.67      3.67 o 
   3   7   4       37.69       32.61      0.84 o 
   4   7   4       25.64       22.19      0.65 o 
   5   7   4       20.07       18.53      0.85 o 
   6   7   4       31.86       33.42      1.14 o 
   7   7   4        8.66        7.60      0.96 o 
   8   7   4       41.94       42.91      1.77 o 
   9   7   4        5.00        7.87      1.46 o 
  -3   8   4        4.50        4.84      0.77 o 
  -2   8   4        0.29       -0.25      0.49 o 
  -1   8   4        0.07        0.16      0.22 o 
   0   8   4      143.08      153.29      2.59 o 
   1   8   4       30.43       32.32      2.30 o 
   2   8   4        8.77       10.50      1.24 o 
   3   8   4        0.82        2.52      0.35 o 
   4   8   4       41.62       48.66      1.16 o 
   5   8   4       10.48        8.27      2.54 o 
   6   8   4       37.32       39.85      1.26 o 
   7   8   4       21.82       23.77      6.01 o 
   8   8   4       33.03       32.12      2.19 o 
   9   8   4        1.57        1.70      1.12 o 
  -2   9   4        2.22        4.05      1.93 o 
  -1   9   4        2.46        4.70      3.04 o 
   0   9   4        3.49        1.62      0.59 o 
   1   9   4        0.25        1.01      2.12 o 
   2   9   4       35.65       41.34      1.99 o 
   3   9   4        3.17        1.09      0.96 o 
   4   9   4       11.04       12.21      0.63 o 
   5   9   4       95.47       96.18      1.86 o 
   6   9   4        4.38        2.29      1.69 o 
   7   9   4        0.19        0.28      0.83 o 
   8   9   4        0.72        0.33      0.77 o 
   9   9   4        1.32        1.10      1.10 o 
  -1  10   4        0.03        0.28      2.12 o 
   0  10   4        0.39        0.28      1.29 o 
   1  10   4        7.64        0.09      1.11 o 
   2  10   4        6.12        5.81      4.70 o 
   3  10   4       21.73       21.67      0.95 o 
   4  10   4        4.05        1.93      1.40 o 
   5  10   4       34.42       38.76      1.26 o 
   6  10   4       15.06       13.61      3.54 o 
   7  10   4        0.71        0.21      0.81 o 
   8  10   4        1.09        0.74      0.98 o 
  -1  11   4        1.36        1.66      3.13 o 
   0  11   4        0.27        0.28      1.38 o 
   1  11   4       20.23       27.26      3.13 o 
   2  11   4        4.04        0.00      1.11 o 
   3  11   4       10.29        7.43      5.89 o 
   4  11   4        1.17        3.04      2.12 o 
   5  11   4       14.56       14.23      1.38 o 
   6  11   4        6.81        4.85      0.99 o 
   7  11   4        4.62        1.65      1.21 o 
   1  12   4        1.39        1.75      1.93 o 
   2  12   4        2.34        0.00      1.38 o 
   3  12   4        5.95        5.54      4.93 o 
   4  12   4        0.80        0.00      1.84 o 
   5  12   4        4.37        2.49      3.87 o 
   6  12   4        0.43        0.92      2.12 o 
  -3 -11   5       17.81       15.31      4.92 o 
  -2 -11   5        7.58        3.88      2.80 o 
  -1 -11   5        1.71        0.51      0.88 o 
   0 -11   5        0.69        0.19      0.81 o 
   1 -11   5        7.19        7.37      2.30 o 
  -5 -10   5       20.09       27.17      2.02 o 
  -4 -10   5        2.61        1.90      1.06 o 
  -3 -10   5       14.88       10.28      3.63 o 
  -2 -10   5        3.15        1.48      1.22 o 
  -1 -10   5       16.11       18.72      5.27 o 
   0 -10   5       18.13       19.25      1.30 o 
   1 -10   5        7.57        3.92      5.39 o 
   2 -10   5        8.69        0.00      1.01 o 
   3 -10   5        0.00        0.00      1.11 o 
  -6  -9   5        0.00        0.42      1.20 o 
  -5  -9   5        5.32        5.02      2.29 o 
  -4  -9   5        2.55        3.14      1.52 o 
  -3  -9   5        5.95        6.18      2.45 o 
  -2  -9   5       12.23       13.06      4.15 o 
  -1  -9   5        1.04        0.33      0.70 o 
   0  -9   5        1.34        0.52      0.59 o 
   1  -9   5        6.60        0.00      0.31 o 
   2  -9   5       14.94       23.21      2.58 o 
   3  -9   5        8.02        0.00      1.57 o 
   4  -9   5        0.14        0.05      0.81 o 
  -6  -8   5        4.94        4.56      1.76 o 
  -5  -8   5       89.18      104.85      5.66 o 
  -4  -8   5        0.06        0.02      0.86 o 
  -3  -8   5        0.54        0.22      0.58 o 
  -2  -8   5        9.66        9.59      1.34 o 
  -1  -8   5       92.76       92.37      2.10 o 
   0  -8   5        0.02        0.25      0.47 o 
   1  -8   5        1.06        1.09      0.84 o 
   2  -8   5        6.04        7.00      1.84 o 
   3  -8   5        0.01       -0.18      1.11 o 
   4  -8   5        3.46        0.13      0.81 o 
   5  -8   5        2.47        0.00      0.65 o 
  -7  -7   5       12.08       14.79      2.25 o 
  -6  -7   5       20.88       18.98      3.45 o 
  -5  -7   5       75.12       81.18      3.00 o 
  -4  -7   5        7.46        6.59      1.37 o 
  -3  -7   5        1.57        1.93      0.98 o 
  -2  -7   5        3.54        3.41      0.98 o 
  -1  -7   5        0.41        0.31      0.64 o 
   0  -7   5       19.57       26.18      1.20 o 
   1  -7   5        0.05       -0.09      0.31 o 
   2  -7   5       25.54       28.87      1.01 o 
   3  -7   5        2.79        1.84      1.38 o 
   4  -7   5       22.34       28.18      2.76 o 
   5  -7   5        1.38       -0.05      0.85 o 
   6  -7   5        2.64        0.21      1.17 o 
  -7  -6   5        3.32        0.10      0.94 o 
  -6  -6   5        2.96        2.99      3.09 o 
  -5  -6   5        2.70        0.19      0.81 o 
  -4  -6   5       32.55       36.88      1.92 o 
  -3  -6   5       44.17       41.80      1.79 o 
  -2  -6   5        2.70        2.26      0.85 o 
  -1  -6   5       15.86       16.74      1.57 o 
   0  -6   5       31.40       32.95      1.46 o 
   1  -6   5        0.83        0.18      0.26 o 
   2  -6   5       50.63       58.16      1.22 o 
   3  -6   5       26.69       25.05      3.59 o 
   4  -6   5       35.88       32.05      2.67 o 
   5  -6   5        3.22        0.13      1.00 o 
   6  -6   5        0.00        0.11      1.09 o 
   7  -6   5        9.52        0.46      1.50 o 
  -7  -5   5       10.41        0.05      0.78 o 
  -6  -5   5        3.42        0.00      0.72 o 
  -5  -5   5        0.19        0.66      1.07 o 
  -4  -5   5       24.10       24.03      1.57 o 
  -3  -5   5       93.31       99.49      3.45 o 
  -2  -5   5       34.27       33.85      1.70 o 
  -1  -5   5        0.51        0.74      0.74 o 
   0  -5   5      176.53      175.23      2.83 o 
   1  -5   5      105.98      101.76      1.53 o 
   2  -5   5       33.40       31.01      1.05 o 
   3  -5   5       27.92       26.15      2.12 o 
   4  -5   5        0.01       -0.28      1.66 o 
   5  -5   5        0.17        0.05      0.68 o 
   6  -5   5        9.53        0.04      0.92 o 
   7  -5   5       31.02       39.96      2.67 o 
  -7  -4   5        0.45        0.06      1.03 o 
  -6  -4   5       10.50       -0.05      0.72 o 
  -5  -4   5       18.24       21.56      1.91 o 
  -4  -4   5       11.25        9.42      1.38 o 
  -3  -4   5       17.69       12.90      1.38 o 
  -2  -4   5       28.98       25.88      1.24 o 
  -1  -4   5       74.68       77.55      1.66 o 
   0  -4   5       12.75        8.52      0.81 o 
   1  -4   5      284.08      277.27      4.12 o 
   2  -4   5        0.06        0.11      0.17 o 
   3  -4   5        2.62        5.16      1.29 o 
   4  -4   5        0.60        0.74      1.11 o 
   5  -4   5       13.96       17.06      1.66 o 
   6  -4   5       22.03       21.81     12.94 o 
   7  -4   5        2.20       -0.19      0.94 o 
   8  -4   5        8.70        0.06      1.27 o 
  -7  -3   5        1.03        0.00      0.70 o 
  -6  -3   5        0.06       -0.03      0.71 o 
  -5  -3   5       36.07       40.80      1.89 o 
  -4  -3   5        2.02        1.83      0.81 o 
  -3  -3   5       56.85       56.58      2.07 o 
  -2  -3   5        0.25        0.41      0.46 o 
  -1  -3   5        7.35        8.79      0.72 o 
   0  -3   5       21.01       14.87      1.27 o 
   1  -3   5      296.81      294.34      3.71 o 
   2  -3   5      151.81      167.96      1.58 o 
   3  -3   5      102.09      103.88      4.05 o 
   4  -3   5       32.81       32.14      2.03 o 
   5  -3   5       62.95       62.03      2.18 o 
   6  -3   5       22.59       24.11      2.02 o 
   7  -3   5       24.45       30.73      2.28 o 
   8  -3   5        0.00        0.02      1.16 o 
  -7  -2   5        0.65        0.18      0.94 o 
  -6  -2   5        0.01        0.00      0.70 o 
  -5  -2   5        1.77        1.06      0.85 o 
  -4  -2   5        0.64        1.47      0.72 o 
  -3  -2   5        2.77        3.04      0.72 o 
  -2  -2   5        4.11        2.92      0.71 o 
  -1  -2   5       18.06       13.53      0.75 o 
   0  -2   5       73.19       57.84      1.14 o 
   1  -2   5      606.97      594.45      6.58 o 
   2  -2   5      441.07      501.80      5.83 o 
   3  -2   5      117.24      126.53      3.04 o 
   4  -2   5       29.59       26.86      2.03 o 
   5  -2   5       91.45       90.49      2.71 o 
   6  -2   5        5.01        1.71      1.61 o 
   7  -2   5       17.49       25.25     12.62 o 
   8  -2   5        6.83        0.46      1.57 o 
   9  -2   5        0.06       -0.18      1.57 o 
  -7  -1   5        2.61        0.23      0.94 o 
  -6  -1   5        2.73       -0.18      1.20 o 
  -5  -1   5        1.13        1.46      1.03 o 
  -4  -1   5       10.42       12.23      1.04 o 
  -3  -1   5        0.79        0.87      0.52 o 
  -2  -1   5       49.85       54.52      1.24 o 
  -1  -1   5     1366.67     1348.65     15.45 o 
   0  -1   5       73.89       71.01      1.33 o 
   1  -1   5       45.41       42.79      0.91 o 
   2  -1   5        8.49        4.43      0.74 o 
   3  -1   5      246.00      250.54      3.50 o 
   4  -1   5       92.22      103.88      2.02 o 
   5  -1   5        5.03        3.87      0.27 o 
   6  -1   5       38.35       37.38      1.66 o 
   7  -1   5       25.75       23.77      1.93 o 
   8  -1   5       15.85       16.65      8.33 o 
   9  -1   5        0.67       -0.09      1.29 o 
  -7   0   5        0.01        0.34      0.97 o 
  -6   0   5       10.76       12.39      1.84 o 
  -5   0   5       22.53       26.53      1.94 o 
  -4   0   5       14.38       18.10      1.17 o 
  -3   0   5       43.55       43.09      1.24 o 
  -2   0   5       10.48       14.34      0.85 o 
  -1   0   5      483.36      452.81      6.22 o 
   0   0   5       49.90       61.38      1.38 o 
   1   0   5       38.29       39.77      1.06 o 
   2   0   5       40.67       36.90      0.73 o 
   3   0   5        0.29        0.46      0.25 o 
   4   0   5       65.93       72.20      1.23 o 
   5   0   5      320.34      293.47      3.27 o 
   6   0   5       23.74       20.82      0.76 o 
   7   0   5       30.60       34.37      1.68 o 
   8   0   5       29.26       31.31      1.47 o 
   9   0   5       22.12       33.45      4.33 o 
  -7   1   5        1.86        4.07      1.84 o 
  -6   1   5        4.00        7.18      1.36 o 
  -5   1   5       29.20       31.23      1.97 o 
  -4   1   5        8.96       10.58      1.72 o 
  -3   1   5       61.19       60.80      1.43 o 
  -2   1   5        2.51        3.48      0.61 o 
  -1   1   5       14.34        8.26      0.97 o 
   0   1   5        0.33        0.87      0.26 o 
   1   1   5      304.31      251.00      2.51 o 
   2   1   5       16.25       15.31      0.55 o 
   3   1   5      140.07      137.24      1.17 o 
   4   1   5       74.55       65.79      1.07 o 
   5   1   5      428.09      459.72      5.48 o 
   6   1   5       12.27        9.99      0.72 o 
   7   1   5        5.03        6.26      1.04 o 
   8   1   5        0.11       -0.13      0.49 o 
   9   1   5        0.39        0.29      0.65 o 
  10   1   5        5.72        7.28      2.85 o 
  -6   2   5        8.67       10.81      1.49 o 
  -5   2   5        2.49        4.04      1.04 o 
  -4   2   5       44.92       50.26      1.69 o 
  -3   2   5      261.66      295.15      4.35 o 
  -2   2   5        1.94        1.95      0.39 o 
  -1   2   5        0.47        0.14      0.20 o 
   0   2   5       61.92       83.15      1.06 o 
   1   2   5     2858.37     3076.67     90.42 o 
   2   2   5      365.50      376.64      4.83 o 
   3   2   5        0.03        0.09      0.18 o 
   4   2   5      272.41      268.95      2.77 o 
   5   2   5        1.42        1.41      0.58 o 
   6   2   5        8.11        8.83      0.77 o 
   7   2   5       61.84       49.97      1.52 o 
   8   2   5        2.51        3.18      1.17 o 
   9   2   5        0.23       -0.03      0.56 o 
  10   2   5        3.45        1.69      2.99 o 
  -6   3   5        5.74        8.88      1.74 o 
  -5   3   5        4.02        6.37      1.82 o 
  -4   3   5        0.97        0.91      0.78 o 
  -3   3   5      440.43      476.72      6.02 o 
  -2   3   5       41.00       40.44      0.94 o 
  -1   3   5      258.56      241.37      3.50 o 
   0   3   5      285.83      285.22      2.51 o 
   1   3   5        0.10        0.13      0.18 o 
   2   3   5        0.39        0.76      0.16 o 
   3   3   5       58.42       56.43      0.89 o 
   4   3   5        1.97        1.92      0.47 o 
   5   3   5        0.85        2.10      0.81 o 
   6   3   5       20.19       19.80      0.85 o 
   7   3   5       20.83       24.73      1.08 o 
   8   3   5       21.53       25.56      1.29 o 
   9   3   5        1.59        0.63      1.29 o 
  10   3   5        6.79        4.22      3.96 o 
  -6   4   5        1.52        3.10      1.52 o 
  -5   4   5        3.60        4.24      1.07 o 
  -4   4   5        5.44        6.15      1.04 o 
  -3   4   5       10.92       10.67      0.81 o 
  -2   4   5        1.10        1.48      0.42 o 
  -1   4   5      150.21      168.44      1.88 o 
   0   4   5       37.67       33.37      0.41 o 
   1   4   5       36.81       45.03      2.76 o 
   2   4   5        1.77        0.99      0.83 o 
   3   4   5      167.15      161.43      1.65 o 
   4   4   5        0.63        1.79      0.37 o 
   5   4   5      102.35      106.82      1.49 o 
   6   4   5        4.69        6.09      0.85 o 
   7   4   5        2.78        3.12      0.76 o 
   8   4   5       23.66       22.40      1.39 o 
   9   4   5        1.85        1.20      0.85 o 
  10   4   5        1.47        2.12      1.09 o 
  -5   5   5        0.69        0.09      0.83 o 
  -4   5   5        2.82        0.09      0.64 o 
  -3   5   5        0.12        0.00      0.46 o 
  -2   5   5        2.05        2.38      1.06 o 
  -1   5   5      462.72      487.16      5.76 o 
   0   5   5        1.28        2.12      1.11 o 
   1   5   5        0.54        0.28      1.20 o 
   2   5   5        1.75        1.93      0.65 o 
   3   5   5       17.13       19.30      0.57 o 
   4   5   5       62.23       65.89      1.17 o 
   5   5   5      192.27      189.59      2.38 o 
   6   5   5      110.65      102.92      2.55 o 
   7   5   5       10.73       13.10      1.09 o 
   8   5   5        2.10        2.32      0.93 o 
   9   5   5        4.74        4.62      1.08 o 
  10   5   5        0.15       -0.07      0.72 o 
  -5   6   5        2.12        0.46      1.01 o 
  -4   6   5        0.92        0.65      1.04 o 
  -3   6   5        0.19        0.04      0.58 o 
  -2   6   5       18.66       20.65      0.86 o 
  -1   6   5        3.16        2.95      0.30 o 
   0   6   5       70.70       82.24      3.32 o 
   1   6   5       25.67       32.51      2.03 o 
   2   6   5       65.78       69.12      1.89 o 
   3   6   5       23.45       26.29      0.92 o 
   4   6   5      110.35      105.94      1.34 o 
   5   6   5       17.34       18.45      0.88 o 
   6   6   5       39.78       45.73      1.36 o 
   7   6   5       87.08       87.35      3.70 o 
   8   6   5        0.33        0.30      0.69 o 
   9   6   5        1.34        2.22      1.10 o 
  10   6   5        0.36        0.42      1.18 o 
  -4   7   5        3.33        3.63      2.62 o 
  -3   7   5        0.58        0.80      0.71 o 
  -2   7   5        0.12        0.43      0.32 o 
  -1   7   5       22.28       21.52      0.96 o 
   0   7   5       20.98       23.58      2.30 o 
   1   7   5       29.82       37.57      2.49 o 
   2   7   5       67.90       73.68      2.15 o 
   3   7   5      107.10      102.39      2.44 o 
   4   7   5       13.76       15.59      0.62 o 
   5   7   5       57.42       53.95      1.67 o 
   6   7   5       33.83       38.37      1.48 o 
   7   7   5       26.49       29.75      1.26 o 
   8   7   5       81.01       81.47      2.75 o 
   9   7   5        4.64        6.14      1.59 o 
  -2   8   5        0.11        2.67      1.84 o 
  -1   8   5        7.11        0.28      1.20 o 
   0   8   5      132.79      151.40      5.16 o 
   1   8   5       27.41       36.93      2.76 o 
   2   8   5       30.47       35.64      2.58 o 
   3   8   5      103.08      105.21      2.77 o 
   4   8   5        9.62       11.02      0.57 o 
   5   8   5        3.68        3.06      1.01 o 
   6   8   5       10.14        8.86      0.96 o 
   7   8   5       87.22       87.58      4.60 o 
   8   8   5       21.95       25.40      1.51 o 
   9   8   5        1.24        1.42      0.95 o 
  -1   9   5        3.86       -0.18      1.20 o 
   0   9   5       44.60       54.33      3.68 o 
   1   9   5       17.87       24.50      2.67 o 
   2   9   5        0.09       -0.18      1.11 o 
   3   9   5        0.43       -0.28      0.81 o 
   4   9   5       14.40       14.10      2.83 o 
   5   9   5       54.47       54.41      3.48 o 
   6   9   5        4.04        1.74      1.17 o 
   7   9   5        2.53        1.17      0.86 o 
   8   9   5        0.03        0.63      1.19 o 
   9   9   5        4.68        4.11      1.59 o 
   0  10   5        0.13        0.00      1.01 o 
   1  10   5        9.42       -0.09      1.84 o 
   2  10   5        0.46       -0.09      1.66 o 
   3  10   5       20.54       21.05     12.94 o 
   4  10   5       10.24        9.80      3.57 o 
   5  10   5        1.08        0.74      0.38 o 
   6  10   5        7.10        2.95      1.98 o 
   7  10   5        1.00        0.44      0.57 o 
   8  10   5        0.03        0.02      0.53 o 
   0  11   5        2.45        1.84      3.22 o 
   1  11   5        1.31        0.00      1.11 o 
   2  11   5       26.97       30.76      3.41 o 
   3  11   5        0.01        0.00      0.75 o 
   4  11   5        1.62        0.31      1.01 o 
   5  11   5        3.55        5.16      2.49 o 
   6  11   5        5.72        0.46      1.75 o 
   7  11   5        1.87        0.21      0.67 o 
   2  12   5        0.14        0.00      1.11 o 
   3  12   5        1.18        0.00      1.11 o 
   4  12   5        1.37        0.93      1.50 o 
   5  12   5        4.12        6.08      4.60 o 
  -4 -10   6        8.59        8.99      3.27 o 
  -3 -10   6       10.50        9.78      4.38 o 
  -2 -10   6       10.26        4.74      3.16 o 
  -1 -10   6        2.54        1.08      0.92 o 
   0 -10   6        6.28        0.06      0.67 o 
   1 -10   6        3.21        2.98      2.53 o 
   2 -10   6       11.27       13.08      2.67 o 
  -5  -9   6        1.27        1.94      2.07 o 
  -4  -9   6        3.65        3.28      1.53 o 
  -3  -9   6        3.22        1.83      0.95 o 
  -2  -9   6        0.00        0.23      0.78 o 
  -1  -9   6       39.17       41.59      1.64 o 
   0  -9   6        1.38       -0.03      0.42 o 
   1  -9   6        0.17        0.00      0.37 o 
   2  -9   6        3.00        0.18      1.20 o 
   3  -9   6        2.61        0.37      1.47 o 
   4  -9   6        1.21        0.09      1.38 o 
  -5  -8   6       36.41       41.39      3.26 o 
  -4  -8   6        0.57        1.09      1.42 o 
  -3  -8   6        0.87        0.51      1.03 o 
  -2  -8   6        5.58        7.09      2.24 o 
  -1  -8   6        0.56        0.22      0.52 o 
   0  -8   6        0.43        1.46      0.65 o 
   1  -8   6        0.41        0.19      0.59 o 
   2  -8   6        3.08        1.90      1.11 o 
   3  -8   6        0.28        0.28      2.03 o 
   4  -8   6       10.60        0.37      2.39 o 
   5  -8   6        1.26        0.00      0.88 o 
  -6  -7   6        2.94        0.47      1.35 o 
  -5  -7   6       71.26       86.70      3.35 o 
  -4  -7   6        2.72        1.13      1.66 o 
  -3  -7   6       18.37       18.65      1.69 o 
  -2  -7   6        0.43        0.38      0.93 o 
  -1  -7   6       20.19       14.37      3.06 o 
   0  -7   6       41.20       39.45      1.46 o 
   1  -7   6       38.61       36.49      1.69 o 
   2  -7   6       17.67       20.66      2.63 o 
   3  -7   6        0.41        1.84      1.47 o 
   4  -7   6        3.64        0.18      1.20 o 
   5  -7   6        2.95       -0.13      1.10 o 
   6  -7   6       17.09       28.80      2.60 o 
  -6  -6   6        2.10       -0.04      0.78 o 
  -5  -6   6       13.07        6.67      7.00 o 
  -4  -6   6       42.73       42.47      2.53 o 
  -3  -6   6      142.10      157.81      3.51 o 
  -2  -6   6       23.51       26.40      1.95 o 
  -1  -6   6        0.68        1.06      0.81 o 
   0  -6   6        0.00        0.10      0.29 o 
   1  -6   6        5.84        2.62      0.48 o 
   2  -6   6        8.59        8.99      0.44 o 
   3  -6   6        0.05        0.37      1.11 o 
   4  -6   6       22.80       29.47      2.76 o 
   5  -6   6        1.85        0.23      0.91 o 
   6  -6   6        1.12       -0.72      1.49 o 
  -6  -5   6        1.18        0.00      0.63 o 
  -5  -5   6        0.02       -0.05      0.62 o 
  -4  -5   6        0.69       -0.05      0.59 o 
  -3  -5   6      183.44      185.48      3.71 o 
  -2  -5   6        3.94        3.21      1.17 o 
  -1  -5   6       75.67       71.64      2.49 o 
   0  -5   6       72.70       75.28      1.95 o 
   1  -5   6        2.28        4.14      0.57 o 
   2  -5   6        2.90        1.47      0.40 o 
   3  -5   6       10.18       10.77      2.85 o 
   4  -5   6       65.52       65.02      4.97 o 
   5  -5   6        0.10        0.22      0.95 o 
   6  -5   6        4.06       -0.18      0.91 o 
   7  -5   6       19.15       27.30      2.51 o 
  -7  -4   6        9.90       -0.05      0.85 o 
  -6  -4   6        1.25       -0.04      0.75 o 
  -5  -4   6        3.05       -0.05      1.07 o 
  -4  -4   6        9.04        9.66      1.27 o 
  -3  -4   6       88.11       90.73      2.67 o 
  -2  -4   6      247.81      256.11      6.49 o 
  -1  -4   6      125.20      119.12      2.39 o 
   0  -4   6        8.12        8.20      0.94 o 
   1  -4   6       29.31       29.97      1.27 o 
   2  -4   6       35.24       44.09      1.65 o 
   3  -4   6       27.89       35.27      2.21 o 
   4  -4   6       14.08       15.20      2.03 o 
   5  -4   6        4.88        5.11      1.27 o 
   6  -4   6        8.75       -0.23      0.88 o 
   7  -4   6        2.46       -0.11      1.09 o 
   8  -4   6        6.28        0.01      0.94 o 
  -7  -3   6        0.00        0.00      0.62 o 
  -6  -3   6       17.52       17.67     10.87 o 
  -5  -3   6        3.78        1.84      1.84 o 
  -4  -3   6        3.02        3.24      1.23 o 
  -3  -3   6        8.25        8.31      1.24 o 
  -2  -3   6        7.54        7.99      0.91 o 
  -1  -3   6       36.65       35.93      6.08 o 
   0  -3   6       19.87       14.58      1.15 o 
   1  -3   6      217.79      235.86      3.69 o 
   2  -3   6        2.55        2.50      0.68 o 
   3  -3   6       54.67       62.16      3.50 o 
   4  -3   6       10.97        9.95      1.66 o 
   5  -3   6      102.75      102.84      3.20 o 
   6  -3   6      133.36      141.88      3.68 o 
   7  -3   6        2.66        0.09      1.00 o 
   8  -3   6        3.26       -0.28      1.35 o 
  -7  -2   6        0.17        0.04      0.81 o 
  -6  -2   6        0.74       -0.06      0.93 o 
  -5  -2   6       12.69       17.36      1.59 o 
  -4  -2   6       21.53       23.93      1.72 o 
  -3  -2   6        1.38        0.89      0.62 o 
  -2  -2   6       12.13        8.87      1.03 o 
  -1  -2   6        0.10        0.28      0.46 o 
   0  -2   6       56.58       44.39      1.36 o 
   1  -2   6       85.14       74.56      1.50 o 
   2  -2   6        0.08        0.37      0.46 o 
   3  -2   6       41.17       39.05      1.84 o 
   4  -2   6       42.18       45.68      3.32 o 
   5  -2   6       51.21       57.56      2.02 o 
   6  -2   6        0.00       -0.38      0.97 o 
   7  -2   6        8.29       10.85      1.79 o 
   8  -2   6       10.23        0.37      1.14 o 
   9  -2   6        0.41        0.04      1.01 o 
  -7  -1   6        2.02        1.79      2.12 o 
  -6  -1   6        0.09        0.71      1.24 o 
  -5  -1   6        1.77        1.57      0.98 o 
  -4  -1   6        0.99        0.61      0.85 o 
  -3  -1   6        0.25        0.00      0.33 o 
  -2  -1   6        6.53        5.51      1.14 o 
  -1  -1   6      407.04      395.01      4.72 o 
   0  -1   6        6.32        7.90      0.62 o 
   1  -1   6        3.44        2.40      0.57 o 
   2  -1   6        6.30        7.76      0.79 o 
   3  -1   6       46.26       46.30      1.47 o 
   4  -1   6        9.03       10.96      1.29 o 
   5  -1   6       45.36       45.12      1.94 o 
   6  -1   6      133.19      145.31      3.82 o 
   7  -1   6       44.13       46.89      2.95 o 
   8  -1   6       51.32       61.43      6.45 o 
  -6   0   6        2.57        1.20      1.43 o 
  -5   0   6        0.97        1.15      0.91 o 
  -4   0   6        1.61        2.47      1.03 o 
  -3   0   6       76.48       77.91      2.06 o 
  -2   0   6        0.10        1.52      0.52 o 
  -1   0   6        8.66       12.45      0.69 o 
   0   0   6       17.25       14.07      0.65 o 
   1   0   6      135.88      131.11      2.21 o 
   2   0   6      248.91      263.99      2.60 o 
   3   0   6        4.51        5.73      1.15 o 
   4   0   6      474.78      521.34      8.43 o 
   5   0   6       18.44       16.02      0.71 o 
   6   0   6       26.41       27.41      0.77 o 
   7   0   6        0.96        0.12      0.26 o 
   8   0   6        0.27       -0.12      0.35 o 
   9   0   6        5.02        4.42      2.49 o 
  -6   1   6        0.38        0.76      1.56 o 
  -5   1   6        1.44        0.87      0.85 o 
  -4   1   6        0.25        0.20      0.55 o 
  -3   1   6        4.89        4.09      1.89 o 
  -2   1   6        9.92       10.18      1.38 o 
  -1   1   6       58.37       54.98      1.04 o 
   0   1   6      218.80      212.26      2.58 o 
   1   1   6        0.13        0.42      0.31 o 
   2   1   6       32.30       31.31      0.68 o 
   3   1   6       88.92       96.57      1.39 o 
   4   1   6       60.61       62.38      0.84 o 
   5   1   6       31.03       30.37      1.01 o 
   6   1   6       34.78       34.57      1.11 o 
   7   1   6        0.21        0.13      0.55 o 
   8   1   6        0.07        0.12      0.66 o 
   9   1   6        7.88       11.08      1.17 o 
  -6   2   6        2.44        3.85      1.26 o 
  -5   2   6        2.17        2.89      1.04 o 
  -4   2   6        2.99        2.62      1.33 o 
  -3   2   6        0.10        0.18      0.46 o 
  -2   2   6        3.36        2.22      0.81 o 
  -1   2   6       83.31       85.81      1.69 o 
   0   2   6       26.73       15.63      0.49 o 
   1   2   6      130.90      139.93      1.94 o 
   2   2   6      396.81      390.49      7.74 o 
   3   2   6        2.17        2.18      0.42 o 
   4   2   6      249.86      248.53      2.14 o 
   5   2   6        4.05        7.52      0.78 o 
   6   2   6       60.53       62.16      1.76 o 
   7   2   6        5.37        4.41      0.78 o 
   8   2   6        0.96        0.71      0.88 o 
   9   2   6        3.56        1.55      2.16 o 
  10   2   6        3.13        1.27      1.75 o 
  -6   3   6        6.75       10.01      1.59 o 
  -5   3   6       13.81       17.10      1.43 o 
  -4   3   6        0.48        0.64      0.62 o 
  -3   3   6      159.56      177.69      2.83 o 
  -2   3   6        8.73        9.17      0.65 o 
  -1   3   6        1.79        1.75      0.39 o 
   0   3   6       89.82       95.64      1.19 o 
   1   3   6      146.03      158.41      1.86 o 
   2   3   6       59.89       53.99      2.16 o 
   3   3   6       97.35       97.97      1.22 o 
   4   3   6       56.21       59.73      1.06 o 
   5   3   6       23.08       24.96      0.94 o 
   6   3   6       14.30       14.50      1.17 o 
   7   3   6       65.36       65.50      1.79 o 
   8   3   6       27.96       33.64      2.01 o 
   9   3   6        0.42        0.11      0.61 o 
  10   3   6        0.26        0.39      0.86 o 
  -5   4   6       11.12       11.08      7.18 o 
  -4   4   6       17.03       18.75      1.23 o 
  -3   4   6        0.19        0.49      0.56 o 
  -2   4   6       19.93       23.30      0.99 o 
  -1   4   6      120.34      113.97      1.36 o 
   0   4   6       12.51       10.39      0.30 o 
   1   4   6      100.23      106.92      4.28 o 
   2   4   6       11.55       12.05      0.42 o 
   3   4   6      605.66      637.18      5.12 o 
   4   4   6        0.31       -0.16      0.54 o 
   5   4   6       74.21       75.92      1.28 o 
   6   4   6       76.67       77.63      2.06 o 
   7   4   6       45.40       51.48      2.03 o 
   8   4   6       12.82       10.12      1.22 o 
   9   4   6        1.10        1.99      1.16 o 
  10   4   6        0.00        0.21      0.82 o 
  -5   5   6       11.84        0.46      1.75 o 
  -4   5   6        0.02        0.04      0.53 o 
  -3   5   6       18.45       21.40      1.01 o 
  -2   5   6       10.50       16.04      0.65 o 
  -1   5   6      409.14      420.27     17.04 o 
   0   5   6        0.56        0.46      1.75 o 
   1   5   6       91.58       99.37      3.22 o 
   2   5   6       22.83       28.55      2.85 o 
   3   5   6       11.50       13.01      0.54 o 
   4   5   6      105.94      101.23      1.50 o 
   5   5   6      401.96      412.59      4.61 o 
   6   5   6       27.44       28.37      1.88 o 
   7   5   6        8.03        8.68      0.89 o 
   8   5   6        6.00        6.63      0.99 o 
   9   5   6        3.11        2.88      1.31 o 
  10   5   6        2.98        1.38      1.19 o 
  -4   6   6        0.75        0.09      1.11 o 
  -3   6   6        0.13        0.13      0.44 o 
  -2   6   6        0.03        0.12      0.35 o 
  -1   6   6       32.97       28.46      1.09 o 
   0   6   6        0.12        1.47      2.39 o 
   1   6   6       83.87       87.03      3.32 o 
   2   6   6       82.20       85.83      3.13 o 
   3   6   6       32.47       39.08      1.59 o 
   4   6   6        4.28        4.35      0.41 o 
   5   6   6       18.04       19.06      0.81 o 
   6   6   6        0.26        0.50      0.51 o 
   7   6   6       20.08       20.96      1.09 o 
   8   6   6        8.10        7.72      1.21 o 
   9   6   6        4.37        4.53      1.10 o 
  10   6   6        0.37        0.18      0.74 o 
  -3   7   6        4.68       -0.18      1.38 o 
  -2   7   6        9.04       -0.37      1.47 o 
  -1   7   6       36.27       49.27      3.32 o 
   0   7   6       16.19       19.52      3.87 o 
   1   7   6       85.69       94.21      5.89 o 
   2   7   6        8.80        8.01      1.84 o 
   3   7   6       27.55       33.15      2.06 o 
   4   7   6        0.49        0.33      0.34 o 
   5   7   6       16.64       15.39      0.72 o 
   6   7   6        7.28        9.87      0.75 o 
   7   7   6       16.68       19.79      1.27 o 
   8   7   6        4.11        4.59      1.09 o 
   9   7   6       20.17       28.11      1.92 o 
  -2   8   6        0.61        0.37      1.57 o 
  -1   8   6        2.68       -0.18      1.29 o 
   0   8   6        1.56        0.00      1.20 o 
   1   8   6        3.48        2.49      1.66 o 
   2   8   6        7.55        6.54      3.13 o 
   3   8   6       75.90       80.93      2.70 o 
   4   8   6       19.85       21.84      1.80 o 
   5   8   6       16.17       18.57      1.08 o 
   6   8   6        0.01        0.23      0.54 o 
   7   8   6        6.99        5.96      1.89 o 
   8   8   6        2.88        1.85      0.97 o 
   9   8   6        0.87        1.43      0.95 o 
  -1   9   6        1.74        0.09      2.03 o 
   0   9   6       29.42       38.68      3.41 o 
   1   9   6       20.66       22.65      2.95 o 
   2   9   6       16.45       18.97      2.67 o 
   3   9   6        8.95        6.75      4.83 o 
   4   9   6       27.18       32.48      2.12 o 
   5   9   6       16.44       17.06      4.70 o 
   6   9   6        3.72        1.09      1.06 o 
   7   9   6        0.09        0.04      0.45 o 
   8   9   6        0.66        0.32      0.66 o 
   9   9   6        0.74        1.58      0.97 o 
   1  10   6        7.48       -0.09      1.29 o 
   2  10   6       17.30       21.00      3.04 o 
   3  10   6        1.41        0.00      1.11 o 
   4  10   6       14.91       20.76      2.45 o 
   5  10   6        7.69        0.00      0.59 o 
   6  10   6        9.44        0.74      2.76 o 
   7  10   6        1.33        0.46      0.68 o 
   8  10   6        0.93        0.34      0.62 o 
   1  11   6        0.09        0.09      1.29 o 
   2  11   6        0.17        0.28      2.39 o 
   3  11   6        0.01       -0.09      2.03 o 
   4  11   6        0.18        0.95      1.62 o 
   5  11   6        0.21        0.13      1.01 o 
   6  11   6        0.03        1.20      2.03 o 
   7  11   6        0.02       -0.37      1.75 o 
   4  12   6        0.37        0.36      1.20 o 
  -2 -10   7       22.42       25.56      1.78 o 
  -1 -10   7        1.32        0.92      1.11 o 
   0 -10   7        0.42        0.07      0.57 o 
   1 -10   7        3.50        0.10      0.90 o 
  -4  -9   7       16.64       13.50     11.10 o 
  -3  -9   7        0.12        0.17      0.87 o 
  -2  -9   7        0.88        0.26      0.77 o 
  -1  -9   7        2.06        0.60      0.76 o 
   0  -9   7        4.35        3.09      1.94 o 
   1  -9   7        1.85       -0.09      0.84 o 
   2  -9   7        1.82        0.00      1.66 o 
   3  -9   7        5.22        0.00      1.84 o 
  -5  -8   7        2.71        1.08      1.40 o 
  -4  -8   7        0.59        0.67      1.43 o 
  -3  -8   7        1.78        0.71      1.07 o 
  -2  -8   7        0.26       -0.09      0.78 o 
  -1  -8   7       34.31       38.64      1.91 o 
   0  -8   7        2.37        1.44      1.14 o 
   1  -8   7        2.52        0.04      0.51 o 
   2  -8   7        0.10       -0.09      1.11 o 
   3  -8   7        0.20        0.00      0.92 o 
   4  -8   7       14.36        0.28      1.57 o 
  -5  -7   7        0.17        0.46      1.14 o 
  -4  -7   7        0.74        0.64      1.11 o 
  -3  -7   7        1.32        0.23      0.85 o 
  -2  -7   7        7.47        4.29      3.59 o 
  -1  -7   7       11.38        0.13      0.81 o 
   0  -7   7       64.90       75.02      2.27 o 
   1  -7   7       59.49       54.10      1.36 o 
   2  -7   7        4.98       -0.04      0.68 o 
   3  -7   7        2.71        0.00      1.29 o 
   4  -7   7        0.03        0.18      2.12 o 
   5  -7   7        2.91        0.40      1.45 o 
  -6  -6   7        5.32        0.00      0.65 o 
  -5  -6   7        0.08        0.11      1.10 o 
  -4  -6   7        0.02        0.05      0.78 o 
  -3  -6   7      165.19      166.86      4.50 o 
  -2  -6   7       45.68       51.57      2.69 o 
  -1  -6   7       33.07       33.96      1.86 o 
   0  -6   7       10.03        6.47      1.94 o 
   1  -6   7       73.44       60.31      1.28 o 
   2  -6   7        1.59        0.72      0.27 o 
   3  -6   7        2.23        1.93      1.47 o 
   4  -6   7        3.01        0.18      1.20 o 
   5  -6   7        0.34        0.28      0.98 o 
   6  -6   7        0.04       -0.14      1.04 o 
  -6  -5   7        3.26        0.00      1.27 o 
  -5  -5   7        0.04        0.00      0.59 o 
  -4  -5   7       11.30       13.01      2.02 o 
  -3  -5   7       70.02       84.43      2.73 o 
  -2  -5   7       10.95       12.97      1.46 o 
  -1  -5   7        0.02        0.41      0.72 o 
   0  -5   7        6.77        6.17      1.07 o 
   1  -5   7        6.04        4.57      1.28 o 
   2  -5   7        0.04        0.38      0.63 o 
   3  -5   7       28.43       31.59      3.87 o 
   4  -5   7       34.22       33.98      2.85 o 
   5  -5   7        2.24        0.05      0.78 o 
   6  -5   7        1.21        0.26      1.24 o 
   7  -5   7       29.79       46.50      3.06 o 
  -6  -4   7        2.13        0.00      0.52 o 
  -5  -4   7        4.08        0.00      1.04 o 
  -4  -4   7        3.45        1.57      1.52 o 
  -3  -4   7        0.48        1.15      0.91 o 
  -2  -4   7       19.22       15.19      1.65 o 
  -1  -4   7      347.54      357.03      9.21 o 
   0  -4   7        0.29        1.16      1.20 o 
   1  -4   7       16.57       14.89      1.46 o 
   2  -4   7        0.15        0.24      0.77 o 
   3  -4   7      128.26      117.14      3.78 o 
   4  -4   7       68.66       63.27      3.22 o 
   5  -4   7       18.07       25.10      1.89 o 
   6  -4   7        9.73       -0.05      0.65 o 
   7  -4   7        0.77       -0.28      1.04 o 
   8  -4   7        2.05       -0.18      1.11 o 
  -6  -3   7        6.22       -0.05      1.30 o 
  -5  -3   7       46.97       57.88      3.68 o 
  -4  -3   7        1.34        2.23      1.24 o 
  -3  -3   7        0.96        1.15      0.81 o 
  -2  -3   7       15.64       16.73      1.49 o 
  -1  -3   7      368.27      346.12      4.95 o 
   0  -3   7       83.72       82.84      1.99 o 
   1  -3   7       59.78       67.00      2.09 o 
   2  -3   7       26.13       29.02      1.36 o 
   3  -3   7       59.19       50.10      3.59 o 
   4  -3   7        2.84        2.85      1.38 o 
   5  -3   7       29.41       30.48      1.86 o 
   6  -3   7       17.49       24.54      2.34 o 
   7  -3   7        1.59       -0.09      0.91 o 
   8  -3   7        0.30        0.18      1.11 o 
  -6  -2   7        0.24        0.06      0.95 o 
  -5  -2   7        3.31       -0.05      0.72 o 
  -4  -2   7        6.04        7.40      1.49 o 
  -3  -2   7        0.93        0.65      0.68 o 
  -2  -2   7       48.66       50.70      1.63 o 
  -1  -2   7       17.31       16.95      1.69 o 
   0  -2   7      149.88      145.49      2.78 o 
   1  -2   7        0.00        0.49      0.68 o 
   2  -2   7       52.06       46.49      1.43 o 
   3  -2   7        9.55        8.88      0.51 o 
   4  -2   7       19.00       20.54      1.84 o 
   5  -2   7       29.32       33.39      2.08 o 
   6  -2   7        9.27        8.43      1.72 o 
   7  -2   7        7.63        9.53      1.69 o 
   8  -2   7        6.14        6.39      2.23 o 
  -6  -1   7        0.94        1.94      1.55 o 
  -5  -1   7        0.31       -0.55      0.91 o 
  -4  -1   7       51.70       53.67      2.42 o 
  -3  -1   7       12.27       13.57      1.14 o 
  -2  -1   7        1.83        2.59      0.86 o 
  -1  -1   7      179.22      176.50      2.73 o 
   0  -1   7       69.44       61.21      1.47 o 
   1  -1   7      227.05      185.09      2.94 o 
   2  -1   7       81.91       85.81      2.03 o 
   3  -1   7        1.41        0.96      0.26 o 
   4  -1   7        0.88        1.29      0.92 o 
   5  -1   7       64.05       57.83      2.24 o 
   6  -1   7       96.39      101.91      3.78 o 
   7  -1   7        2.12        1.74      1.46 o 
   8  -1   7        9.62        8.85      1.86 o 
   9  -1   7        7.89       11.76      2.28 o 
  -6   0   7        0.33        1.46      1.17 o 
  -5   0   7        0.82        0.90      0.94 o 
  -4   0   7        0.04        0.18      0.72 o 
  -3   0   7       79.54       86.62      2.58 o 
  -2   0   7      104.09       94.79      2.53 o 
  -1   0   7      192.08      203.79      6.86 o 
   0   0   7       15.81       18.43      0.99 o 
   1   0   7        6.32        5.29      0.94 o 
   2   0   7       43.97       45.40      0.96 o 
   3   0   7       55.71       55.43      1.47 o 
   4   0   7      221.27      214.38      2.99 o 
   5   0   7        6.11        6.55      0.98 o 
   6   0   7       24.18       25.06      1.56 o 
   7   0   7        0.05       -0.02      0.17 o 
   8   0   7        1.50        1.66      1.66 o 
   9   0   7        1.39        4.33      2.39 o 
  -6   1   7        3.14        3.06      2.72 o 
  -5   1   7       26.91       39.29      2.81 o 
  -4   1   7        7.25        8.84      1.14 o 
  -3   1   7       17.64       22.10      1.20 o 
  -2   1   7        0.05        0.27      0.68 o 
  -1   1   7        2.22        3.09      0.64 o 
   0   1   7       27.39       27.50      0.81 o 
   1   1   7       33.16       34.56      1.02 o 
   2   1   7      364.65      370.16      3.47 o 
   3   1   7        5.52        7.63      0.69 o 
   4   1   7       33.57       31.06      0.78 o 
   5   1   7       39.57       41.90      1.75 o 
   6   1   7        0.51        0.14      0.31 o 
   7   1   7        0.40       -0.15      0.53 o 
   8   1   7        3.01        3.60      3.55 o 
   9   1   7        1.51        1.20      1.84 o 
  -5   2   7        0.00        0.12      1.10 o 
  -4   2   7        4.82        5.50      1.01 o 
  -3   2   7        0.51        1.20      0.62 o 
  -2   2   7        0.97        1.15      0.49 o 
  -1   2   7       21.80       27.03      0.85 o 
   0   2   7       84.60       81.76      2.16 o 
   1   2   7       14.88       16.31      0.58 o 
   2   2   7        4.61        7.60      1.43 o 
   3   2   7       34.77       31.48      1.03 o 
   4   2   7        2.18        3.71      0.53 o 
   5   2   7        0.95        0.90      0.37 o 
   6   2   7       11.23       17.95      0.99 o 
   7   2   7       63.91       67.04      2.47 o 
   8   2   7        2.41        2.67      0.92 o 
   9   2   7        3.80        3.96      1.05 o 
  10   2   7        0.02        0.00      1.20 o 
  -5   3   7        7.06        3.13      3.55 o 
  -4   3   7        0.15       -0.28      0.62 o 
  -3   3   7       21.46       29.92      1.52 o 
  -2   3   7      105.08      109.31      3.41 o 
  -1   3   7       32.28       35.78      0.85 o 
   0   3   7        0.09        0.55      0.26 o 
   1   3   7       10.50       12.11      0.60 o 
   2   3   7       25.36       28.48      0.71 o 
   3   3   7       25.63       29.84      0.62 o 
   4   3   7       74.92       79.80      1.25 o 
   5   3   7        3.67        4.12      0.50 o 
   6   3   7       13.21       15.53      1.57 o 
   7   3   7        0.51        0.64      0.67 o 
   8   3   7        7.73        8.32      1.43 o 
   9   3   7        0.08       -0.39      0.77 o 
  10   3   7        0.63        0.16      0.78 o 
  -5   4   7        3.13        1.86      1.43 o 
  -4   4   7        7.13        2.83      3.18 o 
  -3   4   7        0.16        0.25      0.49 o 
  -2   4   7        0.45        0.90      0.53 o 
  -1   4   7       45.45       56.64      0.98 o 
   0   4   7        2.24        2.25      0.83 o 
   1   4   7        5.01        6.28      0.36 o 
   2   4   7        0.00        0.33      0.19 o 
   3   4   7       88.35       84.05      1.05 o 
   4   4   7       27.97       31.25      0.69 o 
   5   4   7       10.59       10.79      0.81 o 
   6   4   7       55.10       60.14      1.62 o 
   7   4   7       24.63       26.27      1.59 o 
   8   4   7        6.69        8.95      1.53 o 
   9   4   7       20.93       24.61      1.70 o 
  10   4   7        1.86        0.64      1.22 o 
  -4   5   7        4.55        2.10      2.58 o 
  -3   5   7        0.02        0.12      0.49 o 
  -2   5   7        2.46        2.81      1.01 o 
  -1   5   7      123.87      122.26      3.31 o 
   0   5   7        8.35        7.92      1.84 o 
   1   5   7        8.32        9.39      2.76 o 
   2   5   7        1.12        1.84      1.11 o 
   3   5   7        0.07        0.03      0.13 o 
   4   5   7        5.50        6.19      0.42 o 
   5   5   7       62.90       69.33      1.75 o 
   6   5   7        0.68        0.82      0.77 o 
   7   5   7       14.89       17.87      1.27 o 
   8   5   7        0.15        0.28      1.11 o 
   9   5   7        2.23        0.98      0.97 o 
  10   5   7        0.47        0.71      1.24 o 
  -3   6   7        1.31        0.37      2.49 o 
  -2   6   7        8.14        9.64      4.83 o 
  -1   6   7       15.50        0.09      1.84 o 
   0   6   7        3.05        2.30      1.75 o 
   1   6   7      228.49      256.11      6.63 o 
   2   6   7       27.11       28.09      2.30 o 
   3   6   7      108.96      131.60      4.14 o 
   4   6   7        9.60        8.26      0.45 o 
   5   6   7      362.01      380.58      4.78 o 
   6   6   7       21.92       23.50      1.17 o 
   7   6   7        0.66        0.98      0.83 o 
   8   6   7        1.46        2.97      1.04 o 
   9   6   7        0.00       -0.05      0.65 o 
  -2   7   7        3.45        0.09      1.29 o 
  -1   7   7        0.58        0.18      2.03 o 
   0   7   7        0.26       -0.09      1.01 o 
   1   7   7      467.94      535.05     12.25 o 
   2   7   7       18.37       19.71      2.49 o 
   3   7   7       10.04       10.68      1.93 o 
   4   7   7       17.39       21.74      1.59 o 
   5   7   7        6.80        6.07      0.52 o 
   6   7   7       19.84       23.08      1.89 o 
   7   7   7        8.06        9.37      1.53 o 
   8   7   7        0.00       -0.24      0.88 o 
   9   7   7        3.85        5.08      2.23 o 
  -1   8   7        5.81        0.55      2.58 o 
   0   8   7        1.21       -0.18      1.29 o 
   1   8   7        0.61       -0.18      1.20 o 
   2   8   7        1.80       -0.18      1.29 o 
   3   8   7       20.48       26.43      2.76 o 
   4   8   7        0.50        0.27      0.81 o 
   5   8   7       44.55       47.11      2.30 o 
   6   8   7        0.28        0.12      0.43 o 
   7   8   7        3.45        1.69      1.15 o 
   8   8   7        4.11        5.16      1.21 o 
   9   8   7        0.11        0.36      0.95 o 
   0   9   7        2.61        0.37      1.57 o 
   1   9   7       13.49        0.64      1.66 o 
   2   9   7        0.06       -0.18      1.29 o 
   3   9   7      197.74      239.90      7.74 o 
   4   9   7       71.83       87.22      4.14 o 
   5   9   7        1.37       -0.28      0.91 o 
   6   9   7        0.04        0.37      0.66 o 
   7   9   7        0.33        0.06      0.49 o 
   8   9   7        0.00        0.14      0.70 o 
   1  10   7       12.10        0.09      2.12 o 
   2  10   7        1.38        0.09      2.03 o 
   3  10   7        5.08       -0.18      1.38 o 
   4  10   7        0.03       -0.07      1.02 o 
   5  10   7        4.73        0.31      1.01 o 
   6  10   7        4.64        0.18      2.39 o 
   7  10   7        1.10        0.28      1.66 o 
   2  11   7        0.61        0.00      1.29 o 
   3  11   7        2.22        0.18      1.47 o 
   4  11   7        7.63        0.18      1.47 o 
   5  11   7        0.08        0.27      1.14 o 
   6  11   7        0.21       -0.18      1.57 o 
  -2  -9   8        0.78        0.36      0.97 o 
  -1  -9   8        1.04        0.87      1.04 o 
   0  -9   8        0.90        0.66      1.09 o 
   1  -9   8        1.12        0.07      0.97 o 
   2  -9   8        2.58        0.00      1.01 o 
  -3  -8   8        0.36        0.23      1.25 o 
  -2  -8   8        1.17        0.69      1.17 o 
  -1  -8   8        3.81        3.96      2.47 o 
   0  -8   8        0.07        0.47      0.81 o 
   1  -8   8        0.05        0.44      0.72 o 
   2  -8   8        4.22        0.09      0.88 o 
   3  -8   8        0.00       -0.09      2.03 o 
   4  -8   8        1.09        0.18      1.57 o 
  -4  -7   8        0.05       -0.64      1.20 o 
  -3  -7   8        0.18       -0.09      1.43 o 
  -2  -7   8        0.63        0.33      1.10 o 
  -1  -7   8        1.56        0.06      0.93 o 
   0  -7   8        4.41        3.60      2.24 o 
   1  -7   8        2.98        1.55      0.86 o 
   2  -7   8        3.60        0.09      0.81 o 
   3  -7   8        0.47        0.09      1.11 o 
   4  -7   8        0.07       -0.09      1.20 o 
   5  -7   8        2.28       -0.04      0.81 o 
  -5  -6   8        2.13        2.03      2.07 o 
  -4  -6   8        6.97        9.42      1.82 o 
  -3  -6   8       12.65       11.96      1.76 o 
  -2  -6   8        0.00        0.18      0.78 o 
  -1  -6   8        5.09        2.99      2.67 o 
   0  -6   8       37.04       41.20      2.15 o 
   1  -6   8        1.97        1.73      0.55 o 
   2  -6   8        3.16        0.00      0.62 o 
   3  -6   8        0.51        0.00      0.74 o 
   4  -6   8        4.78        0.18      2.03 o 
   5  -6   8        2.14       -0.09      1.20 o 
   6  -6   8        5.27        0.05      1.01 o 
  -5  -5   8        1.77        0.90      1.27 o 
  -4  -5   8        1.18        1.89      2.02 o 
  -3  -5   8       10.25       10.78      1.56 o 
  -2  -5   8        6.61        4.45      1.27 o 
  -1  -5   8       27.45       30.14      1.82 o 
   0  -5   8        2.44        2.43      1.01 o 
   1  -5   8        3.50        3.73      1.10 o 
   2  -5   8        5.46        6.39      0.73 o 
   3  -5   8       58.13       48.07      3.04 o 
   4  -5   8       25.01       30.48      2.85 o 
   5  -5   8       14.50       24.40      3.04 o 
   6  -5   8        5.26       -0.05      0.91 o 
   7  -5   8        3.26        0.05      1.04 o 
  -5  -4   8        1.80        0.11      1.09 o 
  -4  -4   8        4.91        5.30      1.43 o 
  -3  -4   8        0.19        0.19      0.85 o 
  -2  -4   8        1.20        1.61      0.98 o 
  -1  -4   8      296.52      305.90      5.14 o 
   0  -4   8       54.49       52.96      2.02 o 
   1  -4   8       46.54       45.54      2.12 o 
   2  -4   8        2.14        2.16      1.16 o 
   3  -4   8        0.14        1.75      1.29 o 
   4  -4   8       44.13       45.03      4.51 o 
   5  -4   8        1.45        1.20      2.49 o 
   6  -4   8        1.03        2.12      1.37 o 
   7  -4   8        0.30        0.32      1.17 o 
  -5  -3   8        1.46        0.04      0.75 o 
  -4  -3   8        0.00        0.00      0.59 o 
  -3  -3   8        0.14        0.14      0.65 o 
  -2  -3   8        0.00        0.37      0.65 o 
  -1  -3   8       73.02       96.42      2.47 o 
   0  -3   8       35.93       36.23      1.69 o 
   1  -3   8      259.37      276.63      4.33 o 
   2  -3   8       21.66       21.96      1.36 o 
   3  -3   8        8.26        9.18      0.64 o 
   4  -3   8        5.00        8.47      1.75 o 
   5  -3   8        3.16        3.22      1.66 o 
   6  -3   8       18.44       21.51      2.05 o 
   7  -3   8        1.08        0.76      1.48 o 
   8  -3   8       10.72       15.90      2.38 o 
  -5  -2   8        5.78        2.81      2.35 o 
  -4  -2   8        5.79        0.11      0.90 o 
  -3  -2   8       31.57       32.91      1.72 o 
  -2  -2   8        1.13        2.03      0.85 o 
  -1  -2   8       19.42       22.44      1.30 o 
   0  -2   8      145.57      132.14      2.60 o 
   1  -2   8      550.29      543.92      7.76 o 
   2  -2   8       46.57       39.30      1.52 o 
   3  -2   8        2.62        1.15      0.49 o 
   4  -2   8       36.65       40.61      2.39 o 
   5  -2   8       61.41       53.71      3.64 o 
   6  -2   8        7.55        8.22      1.78 o 
   7  -2   8        2.05        1.86      1.56 o 
   8  -2   8        1.76        2.32      1.82 o 
  -5  -1   8        0.26        0.36      0.88 o 
  -4  -1   8        6.23        3.96      4.51 o 
  -3  -1   8        8.40        7.97      1.17 o 
  -2  -1   8        4.70        5.20      0.94 o 
  -1  -1   8       40.67       38.94      1.40 o 
   0  -1   8       10.40        9.44      0.91 o 
   1  -1   8      111.56      117.34      2.17 o 
   2  -1   8       43.53       40.04      1.43 o 
   3  -1   8       32.84       33.13      2.12 o 
   4  -1   8       27.01       26.29      1.47 o 
   5  -1   8       18.81       23.25      1.50 o 
   6  -1   8       15.85       14.09      1.80 o 
   7  -1   8        5.13        5.71      1.46 o 
   8  -1   8        0.01       -0.41      1.11 o 
   9  -1   8        2.33        2.24      2.01 o 
  -5   0   8        2.11        1.73      1.39 o 
  -4   0   8        0.65        1.25      1.09 o 
  -3   0   8        1.35        1.20      0.78 o 
  -2   0   8        5.49        5.41      0.88 o 
  -1   0   8      135.40      138.12      2.69 o 
   0   0   8      133.50      139.40      2.59 o 
   1   0   8      112.13      110.96      2.21 o 
   2   0   8      321.09      303.26      3.56 o 
   3   0   8       16.36       15.48      0.77 o 
   4   0   8       71.79       70.61      1.59 o 
   5   0   8       12.78       15.21      1.49 o 
   6   0   8       14.92       14.33      1.70 o 
   7   0   8        0.82        0.89      1.17 o 
   8   0   8        0.39        0.56      1.07 o 
   9   0   8        0.02        0.32      1.17 o 
  -5   1   8        0.02        0.05      0.65 o 
  -4   1   8       14.13       17.08      1.75 o 
  -3   1   8       32.02       34.87      1.77 o 
  -2   1   8       95.01       94.56      3.78 o 
  -1   1   8        3.94        7.28      0.75 o 
   0   1   8       93.06       88.90      2.25 o 
   1   1   8        0.31        0.26      0.44 o 
   2   1   8       17.26       23.77      0.83 o 
   3   1   8      104.00      100.29      1.72 o 
   4   1   8       35.32       33.33      1.04 o 
   5   1   8        1.22        0.60      0.38 o 
   6   1   8       54.48       57.91      1.99 o 
   7   1   8        0.12       -0.05      0.59 o 
   8   1   8        1.36        1.70      1.03 o 
   9   1   8        6.70        8.07      1.89 o 
  -5   2   8        6.44        8.20      1.62 o 
  -4   2   8        2.18        2.27      0.94 o 
  -3   2   8        0.71        0.35      0.55 o 
  -2   2   8       17.93       20.12      1.04 o 
  -1   2   8       15.27       15.68      0.97 o 
   0   2   8       40.73       40.57      1.16 o 
   1   2   8        2.63        2.51      0.44 o 
   2   2   8        0.07        0.12      0.25 o 
   3   2   8       22.54       20.05      1.02 o 
   4   2   8       10.40       11.57      0.86 o 
   5   2   8       33.21       36.22      1.00 o 
   6   2   8        2.11        3.02      0.66 o 
   7   2   8       15.35       19.67      0.99 o 
   8   2   8        9.98       13.68      1.12 o 
   9   2   8        8.22        9.21      2.49 o 
  -4   3   8        0.50        0.54      0.71 o 
  -3   3   8        7.45        4.42      2.90 o 
  -2   3   8        5.28        2.28      1.89 o 
  -1   3   8       11.33       11.44      1.89 o 
   0   3   8        0.13        0.28      0.26 o 
   1   3   8        2.10        1.84      0.38 o 
   2   3   8        6.25        5.09      0.69 o 
   3   3   8       12.10       12.98      0.66 o 
   4   3   8        4.51        6.58      0.54 o 
   5   3   8       18.51       21.14      0.95 o 
   6   3   8        5.02        5.66      0.81 o 
   7   3   8      105.71      114.07      2.91 o 
   8   3   8       16.97       20.53      1.78 o 
   9   3   8        0.03       -0.03      0.43 o 
  -4   4   8        2.30        1.07      0.97 o 
  -3   4   8        4.84        2.78      1.98 o 
  -2   4   8        1.87        0.96      0.74 o 
  -1   4   8        2.70        3.59      0.75 o 
   0   4   8        2.28        0.41      0.70 o 
   1   4   8        0.19        0.30      0.32 o 
   2   4   8       35.89       35.19      0.53 o 
   3   4   8        7.21        7.53      0.61 o 
   4   4   8       40.69       36.65      0.94 o 
   5   4   8       31.76       34.31      0.87 o 
   6   4   8        1.90        1.24      0.47 o 
   7   4   8       11.02       13.33      1.17 o 
   8   4   8        2.97        2.33      0.93 o 
   9   4   8        0.01       -0.02      0.86 o 
  -3   5   8        1.79        0.71      0.55 o 
  -2   5   8       14.43       12.61      3.32 o 
  -1   5   8       18.24       19.53     10.18 o 
   0   5   8       63.40       64.20      2.76 o 
   1   5   8        3.65        3.68      1.66 o 
   2   5   8       17.46       16.76      3.13 o 
   3   5   8       39.14       38.38      0.68 o 
   4   5   8       11.27       10.87      0.52 o 
   5   5   8      213.46      229.79      2.68 o 
   6   5   8        1.13        1.64      0.49 o 
   7   5   8       23.76       30.32      1.85 o 
   8   5   8        4.28        4.47      1.11 o 
   9   5   8       17.39       11.76      8.66 o 
  -2   6   8        6.80        0.46      1.66 o 
  -1   6   8        4.55       -0.28      2.30 o 
   0   6   8        0.55        0.09      1.01 o 
   1   6   8        2.92        2.67      1.75 o 
   2   6   8        0.09        1.11      1.29 o 
   3   6   8       22.75       33.89      2.58 o 
   4   6   8        6.27        6.80      0.38 o 
   5   6   8       15.21       18.72      0.73 o 
   6   6   8       68.19       70.15      1.29 o 
   7   6   8       19.72       22.07      1.41 o 
   8   6   8       10.19       14.12      1.66 o 
   9   6   8        0.05        0.45      1.04 o 
  -2   7   8        0.37       -0.28      1.66 o 
  -1   7   8       16.45       25.42      3.41 o 
   0   7   8        1.85        0.74      1.57 o 
   1   7   8       10.09        0.28      1.38 o 
   2   7   8       34.59       41.26      3.32 o 
   3   7   8       26.69       32.69      2.85 o 
   4   7   8       23.82       28.55      2.58 o 
   5   7   8       19.40       18.73      0.58 o 
   6   7   8       23.60       31.19      0.91 o 
   7   7   8       50.62       53.39      1.87 o 
   8   7   8        0.19       -0.07      0.66 o 
   9   7   8        7.23       11.99      1.84 o 
  -1   8   8        0.21       -0.37      1.66 o 
   0   8   8        2.60        0.18      1.38 o 
   1   8   8        0.60       -0.09      1.20 o 
   2   8   8        2.63        0.18      2.12 o 
   3   8   8      100.61      118.89      5.16 o 
   4   8   8        9.10        0.09      1.20 o 
   5   8   8        3.11        0.18      1.00 o 
   6   8   8        0.51        0.37      0.37 o 
   7   8   8       37.41       43.65      2.28 o 
   8   8   8        0.04        0.12      0.78 o 
   9   8   8        0.33        0.83      2.12 o 
   0   9   8        0.20       -0.09      1.29 o 
   1   9   8        3.36        0.18      2.30 o 
   2   9   8        1.49        0.00      1.20 o 
   3   9   8       39.12       40.70      3.78 o 
   4   9   8        6.24        0.18      2.30 o 
   5   9   8        0.67        0.04      0.75 o 
   6   9   8        0.25       -0.18      0.88 o 
   7   9   8        0.64        0.74      1.75 o 
   8   9   8        0.00        0.09      0.65 o 
   1  10   8        2.00       -0.09      1.57 o 
   2  10   8        4.77        0.09      1.47 o 
   3  10   8        0.01        0.09      1.20 o 
   4  10   8       14.64        0.09      1.47 o 
   5  10   8       21.19       29.33      2.64 o 
   6  10   8        0.14       -0.06      1.04 o 
   7  10   8        0.16       -0.18      2.49 o 
   4  11   8        4.31       -0.09      2.39 o 
   5  11   8       38.08       51.85      7.28 o 
  -2  -8   9        6.54        1.45      1.93 o 
  -1  -8   9        1.85        1.30      1.00 o 
   0  -8   9        4.36        2.00      1.38 o 
   1  -8   9        2.59        0.05      1.12 o 
   2  -8   9        0.26        0.13      1.01 o 
   3  -8   9        0.36        0.09      1.38 o 
  -3  -7   9        2.18        3.09      1.56 o 
  -2  -7   9        2.41        2.49      1.43 o 
  -1  -7   9        0.04       -0.14      0.91 o 
   0  -7   9        0.01        0.96      1.45 o 
   1  -7   9        0.16        0.35      0.71 o 
   2  -7   9        0.14        0.03      0.77 o 
   3  -7   9        0.00       -0.09      1.20 o 
   4  -7   9        0.62       -0.28      1.47 o 
  -4  -6   9        0.03        0.52      1.48 o 
  -3  -6   9       12.10       15.11      2.43 o 
  -2  -6   9        2.39        1.93      2.08 o 
  -1  -6   9        4.24        2.40      2.76 o 
   0  -6   9       14.19       13.79      8.93 o 
   1  -6   9        0.43        0.32      0.88 o 
   2  -6   9        0.44        0.14      0.49 o 
   3  -6   9        4.67        0.09      1.20 o 
   4  -6   9        0.76        0.09      1.29 o 
   5  -6   9        3.03        0.00      1.84 o 
  -4  -5   9        7.62        9.33      1.82 o 
  -3  -5   9        2.04        3.00      1.33 o 
  -2  -5   9        5.99        7.10      1.46 o 
  -1  -5   9        0.54        0.39      0.88 o 
   0  -5   9       16.11       11.05      9.02 o 
   1  -5   9        0.40        0.69      0.90 o 
   2  -5   9        7.20        9.95      1.84 o 
   3  -5   9       13.48       18.69      2.58 o 
   4  -5   9        0.74       -0.55      1.38 o 
   5  -5   9        2.15        3.04      2.03 o 
   6  -5   9        3.75        0.15      1.27 o 
  -4  -4   9        1.11        1.63      1.46 o 
  -3  -4   9        5.30        4.96      1.67 o 
  -2  -4   9        3.20        4.74      1.50 o 
  -1  -4   9       23.45       24.97      2.05 o 
   0  -4   9        0.01        0.16      0.85 o 
   1  -4   9        0.52        0.26      0.97 o 
   2  -4   9        1.66        2.15      1.11 o 
   3  -4   9       44.79       39.83      1.75 o 
   4  -4   9       46.23       57.83      5.43 o 
   5  -4   9        9.97       10.31      3.87 o 
   6  -4   9        3.59        4.04      2.60 o 
   7  -4   9        0.75        2.53      1.66 o 
  -5  -3   9        3.72        5.88      2.86 o 
  -4  -3   9        0.67        0.56      1.04 o 
  -3  -3   9        2.19        2.30      1.14 o 
  -2  -3   9        5.89        6.53      1.55 o 
  -1  -3   9        5.49        2.30      0.98 o 
   0  -3   9        1.05        0.55      0.75 o 
   1  -3   9        6.15        6.31      1.17 o 
   2  -3   9       38.10       42.00      1.85 o 
   3  -3   9        2.03        1.61      0.62 o 
   4  -3   9       61.15       66.67      3.32 o 
   5  -3   9      100.56      103.51      4.42 o 
   6  -3   9        0.45        1.31      1.50 o 
   7  -3   9        0.05       -0.12      1.24 o 
  -5  -2   9        4.54        3.60      3.41 o 
  -4  -2   9        0.30        1.32      1.17 o 
  -3  -2   9        0.15        0.73      1.05 o 
  -2  -2   9        0.21        0.79      0.96 o 
  -1  -2   9       51.11       57.87      1.99 o 
   0  -2   9       47.08       47.87      1.79 o 
   1  -2   9      537.50      546.39      8.56 o 
   2  -2   9       94.38       96.50      2.44 o 
   3  -2   9       19.19       24.98      0.97 o 
   4  -2   9        0.02       -0.11      0.18 o 
   5  -2   9        0.00       -0.09      1.57 o 
   6  -2   9       34.64       41.39      3.09 o 
   7  -2   9        4.03        6.44      1.66 o 
   8  -2   9        0.39        0.40      1.48 o 
  -5  -1   9        0.71        0.18      0.91 o 
  -4  -1   9        1.02        1.46      1.75 o 
  -3  -1   9       47.41       56.06      4.37 o 
  -2  -1   9       28.82       30.43      1.62 o 
  -1  -1   9        0.05       -0.62      0.73 o 
   0  -1   9       18.19       17.30      1.17 o 
   1  -1   9       80.58       75.05      2.34 o 
   2  -1   9       83.64       86.55      2.59 o 
   3  -1   9       30.17       34.18      1.10 o 
   4  -1   9       64.20       67.02      3.78 o 
   5  -1   9        3.36        4.05      1.57 o 
   6  -1   9        6.50        8.75      1.46 o 
   7  -1   9       31.05       38.64      2.80 o 
   8  -1   9        7.03       10.23      1.95 o 
  -4   0   9        3.38        1.47      2.39 o 
  -3   0   9        0.01        0.26      0.68 o 
  -2   0   9        1.70        1.83      0.81 o 
  -1   0   9        1.29        1.01      0.65 o 
   0   0   9        8.95       10.62      0.94 o 
   1   0   9       16.11       18.37      1.20 o 
   2   0   9       12.20       15.38      0.83 o 
   3   0   9      571.65      589.70      8.43 o 
   4   0   9       12.08       10.64      1.89 o 
   5   0   9        5.13        5.26      0.49 o 
   6   0   9        0.57        0.48      0.96 o 
   7   0   9        1.66        1.34      1.07 o 
   8   0   9        3.62        3.88      1.53 o 
   9   0   9        0.27        0.63      1.30 o 
  -4   1   9        0.47        0.44      0.81 o 
  -3   1   9        7.02        7.58      1.35 o 
  -2   1   9        3.19        4.19      1.40 o 
  -1   1   9       91.17      100.51      2.43 o 
   0   1   9      132.54      128.77      2.24 o 
   1   1   9       29.09       30.71      1.10 o 
   2   1   9        6.08        9.45      1.09 o 
   3   1   9       56.20       51.05      1.57 o 
   4   1   9       71.29       81.62      1.99 o 
   5   1   9       12.59       14.14      0.97 o 
   6   1   9       17.95       20.21      1.77 o 
   7   1   9        0.53        0.69      1.46 o 
   8   1   9        2.27        3.91      1.40 o 
   9   1   9        0.14        0.96      1.60 o 
  -4   2   9        0.36        0.27      0.90 o 
  -3   2   9        0.00        0.11      0.63 o 
  -2   2   9        9.18       11.39      1.18 o 
  -1   2   9        0.03        0.37      0.46 o 
   0   2   9        1.24        0.50      0.53 o 
   1   2   9       11.43       11.43      0.82 o 
   2   2   9       36.32       32.55      1.00 o 
   3   2   9       64.46       69.17      1.55 o 
   4   2   9       71.43       70.14      1.51 o 
   5   2   9       24.49       24.43      1.20 o 
   6   2   9        1.90        2.30      0.91 o 
   7   2   9        0.53        0.11      0.68 o 
   8   2   9        3.86        3.54      3.41 o 
   9   2   9        5.99        5.64      4.65 o 
  -4   3   9       18.94       27.52      2.11 o 
  -3   3   9        0.11        0.18      0.65 o 
  -2   3   9       10.04       12.02      1.16 o 
  -1   3   9        3.53        1.09      1.47 o 
   0   3   9       64.11       63.99      1.43 o 
   1   3   9        8.08        7.03      2.27 o 
   2   3   9        0.21        0.32      0.34 o 
   3   3   9        1.45        2.24      0.56 o 
   4   3   9       57.66       64.67      1.25 o 
   5   3   9       26.08       26.41      1.23 o 
   6   3   9        2.21        2.86      0.65 o 
   7   3   9       37.67       43.66      1.46 o 
   8   3   9        1.79        1.60      0.90 o 
   9   3   9        3.01        2.62      1.10 o 
  -3   4   9        0.16        0.25      0.90 o 
  -2   4   9        0.41        0.23      0.56 o 
  -1   4   9        0.11       -0.10      0.31 o 
   0   4   9        2.75        0.35      0.91 o 
   1   4   9       23.73       24.53      1.79 o 
   2   4   9       28.60       29.80      2.49 o 
   3   4   9        1.26        1.50      0.38 o 
   4   4   9        0.16        0.16      0.34 o 
   5   4   9       95.73      112.03      2.09 o 
   6   4   9       27.65       30.21      1.26 o 
   7   4   9        9.44       11.34      1.32 o 
   8   4   9        5.05        5.28      0.96 o 
   9   4   9        0.02       -0.08      0.66 o 
  -3   5   9        0.79        0.74      2.12 o 
  -2   5   9       17.35       27.81      3.78 o 
  -1   5   9        2.23        2.55      1.47 o 
   0   5   9        1.82        0.32      0.26 o 
   1   5   9        1.91       -0.18      1.20 o 
   2   5   9       12.99       11.51      2.12 o 
   3   5   9       58.58       58.44      1.08 o 
   4   5   9       12.61       14.30      0.62 o 
   5   5   9        9.39       12.21      0.83 o 
   6   5   9       13.62       15.40      0.86 o 
   7   5   9        0.00        0.16      0.52 o 
   8   5   9        2.34        2.63      1.14 o 
   9   5   9        0.18        0.52      0.88 o 
  -2   6   9        0.20       -0.37      1.75 o 
  -1   6   9        4.62        0.18      2.30 o 
   0   6   9        0.08        0.18      1.38 o 
   1   6   9       12.76        0.18      1.20 o 
   2   6   9        5.40        0.00      0.83 o 
   3   6   9        1.54        1.38      1.38 o 
   4   6   9       25.10       25.79      1.58 o 
   5   6   9       24.67       24.94      1.15 o 
   6   6   9        0.39        0.43      0.45 o 
   7   6   9        5.92        6.74      2.43 o 
   8   6   9        8.16        7.49      2.71 o 
   9   6   9        1.84        0.80      1.01 o 
  -1   7   9       24.31       40.24      4.24 o 
   0   7   9       11.42       -0.18      1.47 o 
   1   7   9        1.87        0.18      1.29 o 
   2   7   9       25.18       34.44      3.32 o 
   3   7   9        0.43        0.09      1.20 o 
   4   7   9        1.60        0.37      1.20 o 
   5   7   9       12.75       12.38      6.54 o 
   6   7   9       54.23       57.93      2.30 o 
   7   7   9        2.80        1.41      0.72 o 
   8   7   9        0.19        0.15      0.70 o 
   9   7   9       10.76       16.29      3.22 o 
   0   8   9        3.36       -0.09      1.38 o 
   1   8   9        2.24       -0.28      2.39 o 
   2   8   9        0.10       -0.18      1.38 o 
   3   8   9       21.30       21.92      3.13 o 
   4   8   9        8.59       -0.09      1.20 o 
   5   8   9        0.32        0.09      1.11 o 
   6   8   9        6.00       -0.28      1.16 o 
   7   8   9        0.30       -0.37      1.47 o 
   8   8   9        6.06        2.72      2.01 o 
   1   9   9        0.06        0.37      1.75 o 
   2   9   9       18.66       26.98      3.78 o 
   3   9   9       19.86       -0.28      1.57 o 
   4   9   9        0.37        0.09      1.38 o 
   5   9   9       12.91        0.28      1.47 o 
   6   9   9        2.60        0.26      1.04 o 
   7   9   9        1.20        0.46      2.67 o 
   3  10   9        1.75       -0.09      2.30 o 
   4  10   9        1.22        0.09      2.21 o 
   5  10   9       28.79       34.17      4.05 o 
   6  10   9        0.00        0.09      1.38 o 
  -1  -7  10        4.89        1.90      3.50 o 
   0  -7  10        8.10        3.76      3.32 o 
   1  -7  10        0.31        0.30      1.10 o 
   2  -7  10        0.12        1.16      1.70 o 
   3  -7  10        6.40        0.18      2.39 o 
  -2  -6  10        0.54        0.51      1.11 o 
  -1  -6  10        0.77        0.38      1.32 o 
   0  -6  10        0.85        1.49      1.27 o 
   1  -6  10        4.54        1.94      2.03 o 
   2  -6  10        2.69        2.37      2.49 o 
   3  -6  10        0.84        1.11      1.75 o 
   4  -6  10        3.16        3.87      2.30 o 
  -3  -5  10        1.86        1.56      1.67 o 
  -2  -5  10        0.01        0.04      1.02 o 
  -1  -5  10        1.34        2.58      2.12 o 
   0  -5  10        2.97        1.12      1.38 o 
   1  -5  10        1.38        0.42      1.14 o 
   2  -5  10       13.69        7.25      6.63 o 
   3  -5  10        2.72        4.60      2.03 o 
   4  -5  10        3.05        3.87      2.12 o 
   5  -5  10        0.85        1.11      1.84 o 
   6  -5  10        0.23        0.37      1.84 o 
  -3  -4  10        5.97        6.23      1.69 o 
  -2  -4  10        0.11       -0.41      1.16 o 
  -1  -4  10       26.10       29.96      2.05 o 
   0  -4  10        4.86        2.69      2.53 o 
   1  -4  10        0.36       -0.33      0.99 o 
   2  -4  10        6.15        3.26      3.27 o 
   3  -4  10        4.39        3.24      1.15 o 
   4  -4  10       50.91       53.41      3.59 o 
   5  -4  10        0.19       -0.09      1.20 o 
   6  -4  10        5.48        5.48      2.18 o 
  -4  -3  10        0.93        3.24      1.59 o 
  -3  -3  10        1.35        1.53      1.52 o 
  -2  -3  10       26.42       33.51      2.51 o 
  -1  -3  10        0.01        0.58      0.88 o 
   0  -3  10        1.76        2.72      1.31 o 
   1  -3  10       15.01       12.18      1.68 o 
   2  -3  10       42.11       42.31      2.01 o 
   3  -3  10        4.44        3.24      0.63 o 
   4  -3  10       27.00       28.55      2.76 o 
   5  -3  10        1.33        0.09      1.11 o 
   6  -3  10        2.97        5.67      1.69 o 
   7  -3  10        0.22        0.46      1.49 o 
  -4  -2  10        1.74        3.92      1.78 o 
  -3  -2  10        0.77        1.21      1.29 o 
  -2  -2  10       10.91       14.34      9.02 o 
  -1  -2  10        0.05        0.18      0.81 o 
   0  -2  10       20.78       21.72      1.53 o 
   1  -2  10        1.10        1.51      0.88 o 
   2  -2  10       27.04       28.95      2.95 o 
   3  -2  10       10.94        9.81      0.81 o 
   4  -2  10       20.39       25.97      3.04 o 
   5  -2  10       47.02       58.94      5.16 o 
   6  -2  10       14.75       12.37      2.89 o 
   7  -2  10        1.48        1.24      1.30 o 
  -4  -1  10        9.99       17.22      1.95 o 
  -3  -1  10        0.17        0.84      1.01 o 
  -2  -1  10        2.35        2.30      1.29 o 
  -1  -1  10        0.92        0.69      0.93 o 
   0  -1  10       12.16        8.78      1.43 o 
   1  -1  10       16.85       18.34      1.63 o 
   2  -1  10       20.77       22.69      1.46 o 
   3  -1  10        9.43        7.85      1.11 o 
   4  -1  10       24.20       24.93      1.01 o 
   5  -1  10        9.33       10.96      2.03 o 
   6  -1  10       14.93       19.28      2.12 o 
   7  -1  10       12.66       14.76      2.34 o 
   8  -1  10        0.00        0.97      1.30 o 
  -4   0  10        0.57        0.59      1.01 o 
  -3   0  10        0.21        0.36      0.81 o 
  -2   0  10       14.44       14.44      2.49 o 
  -1   0  10        8.93        9.73      1.36 o 
   0   0  10        7.32        9.24      1.21 o 
   1   0  10       36.17       41.32      1.75 o 
   2   0  10       14.63       16.85      0.97 o 
   3   0  10      166.40      175.57      4.83 o 
   4   0  10       57.74       58.88      1.92 o 
   5   0  10        2.45        4.92      0.79 o 
   6   0  10        2.31        1.47      1.20 o 
   7   0  10       12.42        8.51      5.11 o 
   8   0  10        0.32        0.46      1.35 o 
  -3   1  10        2.26        1.85      1.89 o 
  -2   1  10        0.45        1.18      0.96 o 
  -1   1  10       15.70       13.79      1.10 o 
   0   1  10        5.28        6.20      1.11 o 
   1   1  10        5.49        8.00      1.03 o 
   2   1  10        4.48        5.58      0.78 o 
   3   1  10       60.85       58.17      1.66 o 
   4   1  10       50.50       51.83      1.57 o 
   5   1  10        8.27       10.59      1.01 o 
   6   1  10        7.48        7.98      1.30 o 
   7   1  10        3.05        3.74      3.27 o 
   8   1  10        4.19        3.37      3.41 o 
  -3   2  10        0.03        0.97      1.29 o 
  -2   2  10        1.17        0.50      0.72 o 
  -1   2  10        4.11        1.15      1.15 o 
   0   2  10       44.73       42.05      1.33 o 
   1   2  10        4.12        4.41      0.74 o 
   2   2  10        1.64        0.74      0.51 o 
   3   2  10       47.46       58.87      1.94 o 
   4   2  10        1.42        0.91      0.62 o 
   5   2  10      208.10      229.00      3.14 o 
   6   2  10       54.11       55.73      1.75 o 
   7   2  10        7.19       11.14      1.77 o 
   8   2  10        0.06        0.64      0.98 o 
   9   2  10        9.26        7.44      6.22 o 
  -3   3  10        0.72        0.57      1.20 o 
  -2   3  10        0.82        0.37      0.59 o 
  -1   3  10        2.62        1.75      2.12 o 
   0   3  10        0.02       -0.02      0.30 o 
   1   3  10       86.30       91.12      2.81 o 
   2   3  10       33.28       32.88      1.61 o 
   3   3  10       12.20       12.81      1.36 o 
   4   3  10       28.82       28.99      1.18 o 
   5   3  10       12.77        9.44      0.83 o 
   6   3  10       29.36       34.69      1.97 o 
   7   3  10       15.82       17.63      1.53 o 
   8   3  10        0.00        0.52      1.04 o 
   9   3  10        1.29        2.61      2.39 o 
  -1   4  10        0.48        0.26      0.38 o 
   0   4  10        0.58       -0.03      0.30 o 
   1   4  10        1.60        0.01      0.22 o 
   2   4  10        1.87        0.71      0.61 o 
   3   4  10       19.51       23.58      0.86 o 
   4   4  10       44.23       55.04      1.53 o 
   5   4  10        0.73        1.06      0.60 o 
   6   4  10        1.01        1.91      0.74 o 
   7   4  10       27.30       32.41      1.72 o 
   8   4  10       18.49       20.29      1.78 o 
   9   4  10        4.81        3.94      1.61 o 
  -2   5  10        6.85        0.55      2.12 o 
  -1   5  10        0.05       -0.09      1.29 o 
   0   5  10        7.59       -0.28      1.47 o 
   1   5  10       17.91       25.33      3.04 o 
   2   5  10       26.10       35.82      3.04 o 
   3   5  10       19.56       23.74      1.55 o 
   4   5  10        8.99        7.47      0.74 o 
   5   5  10        0.21        0.45      0.42 o 
   6   5  10        8.71        5.13      2.39 o 
   7   5  10        4.65        3.05      2.53 o 
   8   5  10        3.07        3.15      1.43 o 
   9   5  10        2.09        0.59      1.27 o 
  -1   6  10        0.00       -0.18      2.76 o 
   0   6  10        2.86        0.28      1.57 o 
   1   6  10       10.26        0.28      1.47 o 
   2   6  10        3.45       -0.09      1.11 o 
   3   6  10        0.68        0.00      0.64 o 
   4   6  10        0.02       -0.18      1.84 o 
   5   6  10        5.02        5.20      1.68 o 
   6   6  10        1.80        0.98      0.75 o 
   7   6  10        1.08        0.41      0.72 o 
   8   6  10        0.40        0.31      0.74 o 
   0   7  10       19.73       31.22      4.14 o 
   1   7  10        0.12        0.00      1.11 o 
   2   7  10        5.30       -0.18      2.21 o 
   3   7  10        5.44        0.09      2.03 o 
   4   7  10        7.85        0.18      1.29 o 
   5   7  10        1.89        0.09      1.11 o 
   6   7  10       19.00       19.71      2.67 o 
   7   7  10        1.23        0.26      0.54 o 
   8   7  10        0.08        0.08      0.49 o 
   1   8  10        0.15        0.09      1.47 o 
   2   8  10        0.02        0.46      1.66 o 
   3   8  10        0.67        0.18      1.47 o 
   4   8  10       15.56        0.28      1.47 o 
   5   8  10        0.76        0.09      2.03 o 
   6   8  10        0.43        0.09      1.20 o 
   7   8  10        1.34        0.00      0.92 o 
   2   9  10        0.86        0.37      1.84 o 
   3   9  10        1.23       -0.09      1.47 o 
   4   9  10       10.65        0.18      1.57 o 
   5   9  10        0.70        0.46      1.66 o 
   6   9  10        2.18        0.09      1.38 o 
   0  -6  11       42.94       66.27      5.04 o 
   1  -6  11        0.01        0.19      1.05 o 
   2  -6  11        0.22        0.09      1.06 o 
   3  -6  11        0.37       -0.64      1.75 o 
  -1  -5  11        0.04       -0.87      1.20 o 
   0  -5  11        0.70        1.29      1.55 o 
   1  -5  11        3.66        2.21      2.03 o 
   2  -5  11        2.03        2.09      2.44 o 
   3  -5  11        0.15        0.09      1.84 o 
   4  -5  11       13.62       21.00      5.16 o 
  -2  -4  11        7.79        8.98      2.16 o 
  -1  -4  11        0.74        1.63      1.44 o 
   0  -4  11        0.08        0.15      0.88 o 
   1  -4  11       13.45       21.09      1.95 o 
   2  -4  11       71.03       88.20      3.58 o 
   3  -4  11       10.25       11.05      3.96 o 
   4  -4  11        1.33        1.29      1.75 o 
   5  -4  11        2.92        3.41      2.12 o 
  -2  -3  11        1.59        2.08      1.80 o 
  -1  -3  11        6.13        5.11      4.33 o 
   0  -3  11       27.76       32.30      2.39 o 
   1  -3  11        1.71        1.41      1.29 o 
   2  -3  11        0.69        0.96      0.97 o 
   3  -3  11        4.14        3.14      1.20 o 
   4  -3  11        4.21        2.95      1.84 o 
   5  -3  11        2.26        0.00      1.11 o 
   6  -3  11        2.64        4.28      1.69 o 
  -3  -2  11        0.29        0.60      1.45 o 
  -2  -2  11       30.56       43.07      2.58 o 
  -1  -2  11       17.19       23.70      1.85 o 
   0  -2  11        0.55        1.07      1.21 o 
   1  -2  11        4.55        7.14      1.30 o 
   2  -2  11        0.93        1.27      0.93 o 
   3  -2  11       12.07       12.86      1.04 o 
   4  -2  11       29.15       32.62      3.27 o 
   5  -2  11       40.88       44.11      5.07 o 
   6  -2  11        0.02        0.24      1.23 o 
   7  -2  11        3.40        1.89      1.81 o 
  -3  -1  11        6.95       12.13      2.20 o 
  -2  -1  11        4.14        4.27      3.96 o 
  -1  -1  11        0.50        0.62      0.84 o 
   0  -1  11        0.00        0.41      0.75 o 
   1  -1  11       12.04       10.38      1.30 o 
   2  -1  11       22.05       24.00      1.20 o 
   3  -1  11       34.08       34.21      1.93 o 
   4  -1  11        0.05        0.49      0.71 o 
   5  -1  11       19.65       22.84      4.05 o 
   6  -1  11        5.55        6.59      1.84 o 
   7  -1  11        0.48       -0.29      1.24 o 
  -2   0  11        3.18        2.21      1.07 o 
  -1   0  11        0.48        0.43      0.75 o 
   0   0  11        4.91        4.60      1.04 o 
   1   0  11       11.65       13.82      1.80 o 
   2   0  11        1.63        1.11      0.70 o 
   3   0  11        4.78        3.99      0.90 o 
   4   0  11        6.83        7.80      0.97 o 
   5   0  11       10.96       15.08      1.11 o 
   6   0  11        6.72        6.40      5.11 o 
   7   0  11        0.25        1.18      1.20 o 
   8   0  11        0.02        0.78      2.02 o 
  -2   1  11        0.08       -0.03      0.64 o 
  -1   1  11        0.10        0.57      0.68 o 
   0   1  11        2.59        1.73      0.96 o 
   1   1  11        0.04        0.25      0.55 o 
   2   1  11        0.01        0.16      0.49 o 
   3   1  11        0.05        0.24      0.71 o 
   4   1  11        8.52        8.81      1.04 o 
   5   1  11       35.42       37.04      1.43 o 
   6   1  11        3.81        3.08      1.20 o 
   7   1  11        0.00       -0.37      0.91 o 
   8   1  11        0.51        0.78      1.17 o 
  -2   2  11        0.20        0.17      0.77 o 
  -1   2  11        2.84        2.07      1.70 o 
   0   2  11        0.63        0.00      0.52 o 
   1   2  11        2.73        0.02      0.37 o 
   2   2  11        4.71        2.91      1.88 o 
   3   2  11        0.50        0.52      0.60 o 
   4   2  11        1.23        0.59      0.77 o 
   5   2  11       80.72       86.28      2.37 o 
   6   2  11        9.90       11.47      1.20 o 
   7   2  11        8.27        9.61      6.31 o 
   8   2  11        1.89        1.41      1.48 o 
  -2   3  11        0.54        0.00      0.64 o 
  -1   3  11        4.58        3.91      3.50 o 
   0   3  11        0.59       -0.03      0.52 o 
   1   3  11        4.24       -0.03      0.29 o 
   2   3  11        3.84        1.52      2.26 o 
   3   3  11        2.81        3.10      0.79 o 
   4   3  11       11.66       10.99      0.95 o 
   5   3  11       41.66       43.00      1.49 o 
   6   3  11       49.90       58.46      1.66 o 
   7   3  11       27.16       32.97      2.33 o 
   8   3  11        0.00       -0.17      1.00 o 
  -1   4  11        0.28        0.18      1.57 o 
   0   4  11        0.04        0.18      1.38 o 
   1   4  11        2.09       -0.03      0.52 o 
   2   4  11       23.77       22.27     12.02 o 
   3   4  11        1.91        0.93      0.46 o 
   4   4  11       40.95       53.10      1.51 o 
   5   4  11        3.21        1.75      0.96 o 
   6   4  11        0.06        0.10      0.57 o 
   7   4  11       44.71       53.16      2.52 o 
   8   4  11        6.26        4.33      4.37 o 
  -1   5  11        2.02        0.09      1.57 o 
   0   5  11        1.12       -0.18      2.49 o 
   1   5  11       15.18        0.09      1.29 o 
   2   5  11        5.75        0.09      1.11 o 
   3   5  11       13.89        0.18      1.84 o 
   4   5  11       17.72       19.35      1.43 o 
   5   5  11        6.88        5.41      2.46 o 
   6   5  11        6.65        3.11      2.00 o 
   7   5  11       21.30       21.34      1.24 o 
   8   5  11       22.31       19.81     13.63 o 
   0   6  11        1.13        0.18      1.66 o 
   1   6  11        0.22       -0.18      1.47 o 
   2   6  11        1.61        0.18      1.29 o 
   3   6  11        1.57        0.00      1.01 o 
   4   6  11       18.43       20.63      2.85 o 
   5   6  11        4.96        0.00      0.83 o 
   6   6  11        0.75       -0.09      1.75 o 
   7   6  11        0.99        0.40      0.67 o 
   8   6  11        8.03        4.68      3.73 o 
   1   7  11        1.27       -0.09      1.47 o 
   2   7  11        0.23       -0.37      2.67 o 
   3   7  11        0.78        0.09      2.03 o 
   4   7  11        0.01        0.00      1.11 o 
   5   7  11        0.01        0.00      1.11 o 
   6   7  11        2.21       -0.09      1.75 o 
   7   7  11        0.95        0.00      0.92 o 
   2   8  11        0.08        0.00      1.20 o 
   3   8  11        1.67        0.09      1.47 o 
   4   8  11        3.46        0.18      1.47 o 
   5   8  11        1.87       -0.18      1.47 o 
   6   8  11        6.58        0.00      1.11 o 
   1  -5  12        1.07        1.30      1.62 o 
   2  -5  12        2.94        2.17      1.94 o 
   0  -4  12        6.15        9.19      6.63 o 
   1  -4  12        6.01        3.83      3.32 o 
   2  -4  12        0.46        1.20      2.03 o 
   3  -4  12        2.08       -0.28      1.38 o 
   4  -4  12        0.58        1.11      1.84 o 
  -1  -3  12        0.04        0.30      0.97 o 
   0  -3  12        0.01       -0.27      0.94 o 
   1  -3  12        3.94        6.36      1.56 o 
   2  -3  12        6.01        4.70      2.39 o 
   3  -3  12        1.27        0.28      1.29 o 
   4  -3  12       12.19       15.66      2.76 o 
   5  -3  12        0.00        0.09      1.20 o 
  -1  -2  12        2.39        2.85      2.99 o 
   0  -2  12       34.56       46.12      2.40 o 
   1  -2  12        0.37       -0.14      0.99 o 
   2  -2  12        0.07        0.61      0.73 o 
   3  -2  12       16.08       20.65      2.12 o 
   4  -2  12        1.11        3.22      1.84 o 
   5  -2  12        4.24        5.43      3.50 o 
   6  -2  12        2.52        2.95      1.91 o 
  -1  -1  12        7.53        3.90      4.14 o 
   0  -1  12        9.22        6.24      5.02 o 
   1  -1  12        0.25       -0.01      0.49 o 
   2  -1  12        0.00        0.21      0.64 o 
   3  -1  12       20.08       24.83      1.73 o 
   4  -1  12        0.14        0.84      0.64 o 
   5  -1  12        2.89        2.85      2.95 o 
   6  -1  12        0.14       -0.09      0.88 o 
  -1   0  12        1.50        0.82      1.52 o 
   0   0  12        0.59        0.72      1.06 o 
   1   0  12        0.03        0.35      0.90 o 
   2   0  12        0.22        0.07      0.58 o 
   3   0  12        2.59        3.20      1.16 o 
   4   0  12        0.18        0.61      0.68 o 
   5   0  12       19.58       23.18      2.58 o 
   6   0  12       15.64       12.60      7.74 o 
   7   0  12        1.66        2.40      2.26 o 
  -1   1  12        1.93        0.00      0.61 o 
   0   1  12        4.69        0.05      0.70 o 
   1   1  12        0.03        0.00      0.54 o 
   2   1  12        3.90        3.10      1.61 o 
   3   1  12        1.59        1.47      0.81 o 
   4   1  12        7.15        7.22      1.10 o 
   5   1  12        6.70        5.98      1.25 o 
   6   1  12       15.11       12.35      8.10 o 
   7   1  12        4.83        6.49      4.51 o 
  -1   2  12        1.54       -0.04      0.55 o 
   0   2  12        2.61       -0.02      0.45 o 
   1   2  12        0.59        0.08      0.47 o 
   2   2  12        4.19        2.69      2.12 o 
   3   2  12        0.09        0.37      0.66 o 
   4   2  12       11.88       12.85      1.61 o 
   5   2  12        0.08        0.04      0.42 o 
   6   2  12        4.01        6.28      0.95 o 
   7   2  12        0.21       -0.23      0.85 o 
   0   3  12        0.38        0.18      1.47 o 
   1   3  12        0.15       -0.02      0.40 o 
   2   3  12        1.50        0.06      0.49 o 
   3   3  12        0.83        0.77      0.78 o 
   4   3  12        1.93        0.59      0.64 o 
   5   3  12        3.47        2.46      0.98 o 
   6   3  12        1.95        1.53      1.00 o 
   7   3  12       11.75       10.38      7.55 o 
   0   4  12        0.00        0.28      1.57 o 
   1   4  12        2.05       -0.09      1.20 o 
   2   4  12        1.29        0.09      1.29 o 
   3   4  12       11.30        9.26      2.66 o 
   4   4  12       22.19       26.96      1.07 o 
   5   4  12        0.45        0.13      0.44 o 
   6   4  12        4.42        2.96      1.47 o 
   7   4  12       13.97        9.55      3.37 o 
   1   5  12        0.13       -0.37      2.76 o 
   2   5  12        7.28       -0.18      1.47 o 
   3   5  12        2.26       -0.09      1.20 o 
   4   5  12        0.10        0.00      0.92 o 
   5   5  12        5.96        0.00      0.83 o 
   6   5  12        0.29        0.13      0.54 o 
   7   5  12        0.99        0.74      0.78 o 
   2   6  12        0.01        0.28      1.57 o 
   3   6  12        0.06        0.09      1.29 o 
   4   6  12        3.05        0.00      0.74 o 
   5   6  12        0.14        0.00      1.75 o 
   6   6  12        2.92        0.09      1.11 o 
   3   7  12        1.29       -0.37      1.66 o 
   4   7  12        2.13        0.09      2.12 o 
   5   7  12        7.11       -0.09      1.29 o 
   2  -3  13        0.00       -0.37      1.01 o 
   1  -2  13        0.25        0.23      1.05 o 
   2  -2  13        0.04       -0.09      0.79 o 
   3  -2  13        0.70        0.92      1.47 o 
   4  -2  13       11.70       16.94      2.76 o 
   1  -1  13        1.32        0.57      1.06 o 
   2  -1  13        6.48        6.56      1.32 o 
   3  -1  13        0.31        0.35      1.22 o 
   4  -1  13        1.31        0.18      1.20 o 
   5  -1  13        5.21        6.72      3.68 o 
   1   0  13        1.19        1.37      1.01 o 
   2   0  13       22.36       30.00      1.83 o 
   3   0  13        0.34        0.69      1.02 o 
   4   0  13        0.77        1.89      0.93 o 
   5   0  13        0.39        1.57      2.58 o 
   6   0  13        0.66       -0.09      1.29 o 
   1   1  13        0.50       -0.21      0.63 o 
   2   1  13        1.60        0.57      0.76 o 
   3   1  13        0.01        0.48      0.77 o 
   4   1  13        0.06        0.53      0.95 o 
   5   1  13        2.17        2.32      1.10 o 
   6   1  13       12.38        9.31      8.33 o 
   1   2  13        0.08       -0.03      0.63 o 
   2   2  13        0.41        0.28      0.94 o 
   3   2  13        5.65        4.67      3.36 o 
   4   2  13        3.63        3.98      1.06 o 
   5   2  13        1.82        1.03      0.79 o 
   6   2  13        3.87        5.40      1.37 o 
   1   3  13        1.82        0.00      1.57 o 
   2   3  13        0.07        0.18      1.38 o 
   3   3  13        0.06        0.15      0.95 o 
   4   3  13        0.39        0.09      0.45 o 
   5   3  13        0.15       -0.18      0.59 o 
   6   3  13        0.69        0.64      0.69 o 
   2   4  13        0.37        0.00      1.11 o 
   3   4  13        0.13       -0.18      1.29 o 
   4   4  13        5.12        0.00      1.01 o 
   5   4  13        0.01        0.09      0.92 o 
   6   4  13        0.20        0.33      0.69 o 
   3   5  13        0.11        0.00      1.57 o 
   4   5  13        3.19        0.09      2.03 o 
   5   5  13        0.65        0.00      1.01 o 
                                                 
